# Supplementary material for: Investigating healthcare worker mobility and patient contacts within a UK hospital during the COVID-19 pandemic
Source: Commun Med (Lond). 2022 Dec 23;2:165. doi: 10.1038/s43856-022-00229-x (PMC9782286; doi:10.1038/s43856-022-00229-x)
Supplement: Supplementary file 2 — Supplementary Data 1 [file 43856_2022_229_MOESM2_ESM.xlsx]

## Sheet: Notes
Figure1
Column	Description
PandemicStage	Stage of the pandemic
date	Date
nPatientContacts	Number of patient contact events logged by healthcare workers
nDoorEvents	Number of door events logged by healthcare workers
nHCW	Number of healthcare workers identified in the data
nPatients	Number of patients identified in the data
nCOVID	Number of COVID-19 patients identified in the data
Figure3
Column	Description
Floor	Floor
PandemicStage	Stage of the pandemic
date	Date
COVIDfloor	Flag for if the floor was identified as a COVID-19 floor (Y/N)
PatientContacts_Nc	Normalised difference to baseline for healthcare worker patient contacts
Mobility_Nm	Normalised difference to baseline for healthcare worker mobility
nPatientsCOVID	Number of patients with COVID-19
Figure5
Column	Description
PandemicStage	Stag of the pandemic
date	Date
COVIDpatients	Flag for if results are for the indirect contacts of COVID-19 positive patients (Y = COVID-19 positive patients; N = COVID-19 negative patients)
mean_NonCOVIDPer	Mean percentage of COVID-19 negative patients that patients were indirectly in contact with
lci_NonCOVIDPer	lower confidence interval for the percentage of COVID-19 negative patients that patients were indirectly in contact with
uci_NonCOVIDPer	upper confidence interval for the percentage of COVID-19 negative patients that patients were indirectly in contact with

## Sheet: Figure1
PandemicStage	date	nPatientContacts	nDoorEvents	nHCW	nPatients	nCOVID
Baseline	2020-01-01	14778	8482	707	482	4
Baseline	2020-01-02	16761	12696	1433	586	4
Baseline	2020-01-03	17888	13776	1506	631	6
Baseline	2020-01-04	16114	8155	757	525	6
Baseline	2020-01-05	16555	8666	750	513	6
Baseline	2020-01-06	17523	13597	1644	613	6
Baseline	2020-01-07	16893	14336	1648	599	6
Baseline	2020-01-08	16526	14591	1677	608	6
Baseline	2020-01-09	17232	14534	1638	605	7
Baseline	2020-01-10	18449	15460	1658	600	6
Baseline	2020-01-11	16815	8449	762	495	7
Baseline	2020-01-12	16089	8836	752	477	7
Baseline	2020-01-13	16402	14458	1672	559	7
Baseline	2020-01-14	16855	15207	1656	604	7
Baseline	2020-01-15	18654	14678	1632	629	7
Baseline	2020-01-16	17212	14969	1650	612	7
Baseline	2020-01-17	18370	14874	1658	644	7
Baseline	2020-01-18	17396	8557	789	538	6
Baseline	2020-01-19	16488	8090	747	527	7
Baseline	2020-01-20	18708	15343	1703	618	8
Baseline	2020-01-21	19143	15719	1701	633	8
Baseline	2020-01-22	18938	14640	1737	646	9
Baseline	2020-01-23	18855	15576	1742	660	11
Baseline	2020-01-24	18295	15281	1642	656	10
Baseline	2020-01-25	16538	8896	799	551	10
Baseline	2020-01-26	17186	8472	750	541	10
Baseline	2020-01-27	18279	14747	1708	627	10
Baseline	2020-01-28	18282	15510	1684	634	11
Baseline	2020-01-29	17875	15900	1680	654	12
Baseline	2020-01-30	18915	15351	1717	662	12
Baseline	2020-01-31	18772	15797	1653	628	12
Baseline	2020-02-01	18513	9266	794	554	12
Baseline	2020-02-02	18298	8198	766	560	12
Baseline	2020-02-03	18781	14585	1719	642	12
Baseline	2020-02-04	19615	15685	1742	663	13
Baseline	2020-02-05	18036	15065	1712	621	14
Baseline	2020-02-06	18908	15320	1736	622	16
Baseline	2020-02-07	18227	15252	1668	634	18
Baseline	2020-02-08	17042	8715	777	535	17
Baseline	2020-02-09	16468	8151	781	532	17
Baseline	2020-02-10	18820	14873	1720	619	18
Baseline	2020-02-11	17307	15578	1761	623	18
Baseline	2020-02-12	19063	15840	1743	642	19
Baseline	2020-02-13	18277	15754	1713	640	18
Baseline	2020-02-14	17783	15736	1656	637	18
Baseline	2020-02-15	16690	8495	781	552	19
Baseline	2020-02-16	17302	8434	734	532	18
Baseline	2020-02-17	18193	14464	1637	641	18
Baseline	2020-02-18	17814	14717	1578	627	18
Baseline	2020-02-19	17974	15049	1615	631	18
Baseline	2020-02-20	17916	15106	1627	628	18
Baseline	2020-02-21	18371	14612	1603	639	19
Baseline	2020-02-22	17455	9215	804	563	20
Baseline	2020-02-23	17866	8822	769	544	19
Baseline	2020-02-24	18583	14972	1720	608	20
Baseline	2020-02-25	18764	15812	1726	635	23
Baseline	2020-02-26	19945	15712	1727	652	22
Baseline	2020-02-27	17536	15444	1677	632	23
Baseline	2020-02-28	18138	15184	1654	635	26
Baseline	2020-02-29	17832	8984	777	542	27
Baseline	2020-03-01	17097	8374	739	539	27
First wave	2020-03-01	17097	8375	739	539	27
First wave	2020-03-02	19321	14880	1700	622	27
First wave	2020-03-03	19065	15676	1779	654	29
First wave	2020-03-04	19911	15162	1748	656	29
First wave	2020-03-05	18421	15659	1748	621	29
First wave	2020-03-06	19463	16208	1724	632	30
First wave	2020-03-07	17978	8984	804	555	33
First wave	2020-03-08	16679	7832	745	525	37
First wave	2020-03-09	18461	15352	1715	602	41
First wave	2020-03-10	19575	15957	1738	606	43
First wave	2020-03-11	19005	15846	1725	611	45
First wave	2020-03-12	17179	15551	1756	555	51
First wave	2020-03-13	16453	16345	1667	564	55
First wave	2020-03-14	14922	9114	792	483	66
First wave	2020-03-15	15060	8883	777	460	69
First wave	2020-03-16	15858	15043	1624	517	71
First wave	2020-03-17	14868	15836	1583	504	76
First wave	2020-03-18	13767	15199	1535	477	83
First wave	2020-03-19	12739	14879	1450	437	90
First wave	2020-03-20	11468	15015	1413	395	90
First wave	2020-03-21	11619	9637	742	338	97
First wave	2020-03-22	11610	8989	722	337	108
First wave	2020-03-23	12478	14980	1447	365	112
First wave	2020-03-24	11622	14701	1392	362	120
First wave	2020-03-25	11694	14109	1318	348	126
First wave	2020-03-26	11368	14731	1291	353	130
First wave	2020-03-27	10840	14164	1246	331	135
First wave	2020-03-28	10400	8870	704	284	145
First wave	2020-03-29	10437	8473	663	290	145
First wave	2020-03-30	11715	12774	1320	314	149
First wave	2020-03-31	12037	14592	1274	315	148
First wave	2020-04-01	11760	14504	1372	322	154
First wave	2020-04-02	12381	15362	1347	303	157
First wave	2020-04-03	11869	14866	1357	310	163
First wave	2020-04-04	11921	10011	783	288	162
First wave	2020-04-05	12625	9653	766	287	167
First wave	2020-04-06	13394	14557	1477	309	169
First wave	2020-04-07	12906	14437	1418	296	161
First wave	2020-04-08	13180	15189	1415	304	165
First wave	2020-04-09	13200	15924	1431	299	156
First wave	2020-04-10	12416	11913	1010	276	143
First wave	2020-04-11	12457	10503	863	273	138
First wave	2020-04-12	12425	9773	815	257	131
First wave	2020-04-13	12682	11832	1043	255	125
First wave	2020-04-14	12821	14921	1478	273	115
First wave	2020-04-15	12554	14889	1464	273	108
First wave	2020-04-16	12341	14950	1496	236	102
First wave	2020-04-17	11900	14530	1445	235	97
First wave	2020-04-18	11595	9662	830	219	93
First wave	2020-04-19	11982	9101	819	222	94
First wave	2020-04-20	12236	13950	1506	253	98
First wave	2020-04-21	12249	14378	1450	249	93
First wave	2020-04-22	11543	13806	1426	239	82
First wave	2020-04-23	13198	14099	1449	235	78
First wave	2020-04-24	12910	14362	1443	237	83
First wave	2020-04-25	13051	9595	838	226	77
First wave	2020-04-26	12363	9263	803	223	76
First wave	2020-04-27	12217	13910	1511	240	74
First wave	2020-04-28	12776	14095	1417	245	73
First wave	2020-04-29	13475	14759	1475	260	73
First wave	2020-04-30	14535	13878	1430	264	74
First wave	2020-05-01	13067	14103	1417	261	73
First wave	2020-05-02	12820	9970	818	225	66
First wave	2020-05-03	12868	9628	781	218	62
First wave	2020-05-04	12467	13770	1505	239	62
First wave	2020-05-05	12149	13854	1419	255	61
First wave	2020-05-06	13392	14464	1450	254	64
First wave	2020-05-07	12463	14031	1397	271	63
First wave	2020-05-08	12341	11770	964	240	58
First wave	2020-05-09	13196	9728	783	246	59
First wave	2020-05-10	12592	9569	765	256	59
First wave	2020-05-11	13217	14331	1473	272	57
First wave	2020-05-12	14045	14368	1405	286	58
First wave	2020-05-13	14297	15164	1398	306	58
First wave	2020-05-14	14665	14560	1391	306	57
First wave	2020-05-15	14343	14611	1431	302	57
First wave	2020-05-16	13179	10025	809	261	51
First wave	2020-05-17	14078	9489	747	250	48
First wave	2020-05-18	15493	14627	1464	310	49
First wave	2020-05-19	14568	14739	1440	298	48
First wave	2020-05-20	13915	14021	1380	291	43
First wave	2020-05-21	13105	14265	1411	281	41
First wave	2020-05-22	13023	14375	1369	275	40
First wave	2020-05-23	12287	8904	788	246	36
First wave	2020-05-24	12142	8143	719	233	34
First wave	2020-05-25	12861	8919	856	239	36
First wave	2020-05-26	13134	13119	1378	282	36
First wave	2020-05-27	12571	14177	1379	292	37
First wave	2020-05-28	12162	14549	1386	269	33
First wave	2020-05-29	12282	14757	1401	277	31
First wave	2020-05-30	11470	8336	725	242	29
First wave	2020-05-31	11643	8139	704	233	27
First wave	2020-06-01	12320	13181	1480	269	26
First wave	2020-06-02	11823	14224	1422	275	27
First wave	2020-06-03	12403	14475	1438	297	29
First wave	2020-06-04	12992	14956	1457	294	29
First wave	2020-06-05	13068	14114	1406	298	30
First wave	2020-06-06	11733	7436	701	272	26
First wave	2020-06-07	11377	8241	676	263	26
First wave	2020-06-08	12196	14564	1470	285	26
First wave	2020-06-09	12735	14825	1401	312	26
First wave	2020-06-10	13377	14648	1432	333	24
First wave	2020-06-11	14098	15208	1477	349	23
First wave	2020-06-12	13996	15108	1483	346	19
First wave	2020-06-13	12838	9258	776	291	18
First wave	2020-06-14	12825	8802	726	289	18
First wave	2020-06-15	13511	14837	1473	339	20
First wave	2020-06-16	13702	15068	1432	350	20
First wave	2020-06-17	13675	15912	1444	359	21
First wave	2020-06-18	13688	15718	1449	350	24
First wave	2020-06-19	14298	15140	1428	353	22
First wave	2020-06-20	13583	9185	729	319	21
First wave	2020-06-21	13135	8511	691	309	20
First wave	2020-06-22	14018	14581	1532	340	21
First wave	2020-06-23	14444	14637	1442	363	21
First wave	2020-06-24	14327	14902	1432	386	22
First wave	2020-06-25	14035	14234	1383	404	22
First wave	2020-06-26	13907	14761	1409	376	22
First wave	2020-06-27	13543	9599	745	342	21
First wave	2020-06-28	13899	9380	700	342	19
First wave	2020-06-29	14805	14622	1508	385	19
First wave	2020-06-30	14048	14778	1455	368	17
First wave	2020-07-01	13876	14480	1438	376	18
Summer lull	2020-07-01	13876	14479	1438	376	18
Summer lull	2020-07-02	14083	15423	1454	388	19
Summer lull	2020-07-03	12649	10191	1320	396	18
Summer lull	2020-07-06	12812	9836	1358	376	17
Summer lull	2020-07-07	14051	14354	1443	395	16
Summer lull	2020-07-08	14154	14724	1443	394	15
Summer lull	2020-07-09	14384	14447	1460	392	14
Summer lull	2020-07-10	13686	13293	1400	372	14
Summer lull	2020-07-11	12918	8497	741	331	13
Summer lull	2020-07-12	13553	7721	706	320	13
Summer lull	2020-07-13	15096	8186	1314	373	13
Summer lull	2020-07-14	15180	14797	1455	385	14
Summer lull	2020-07-15	14692	14084	1405	393	15
Summer lull	2020-07-16	14721	14917	1463	401	11
Summer lull	2020-07-17	14353	14018	1472	392	11
Summer lull	2020-07-18	14249	8657	737	357	11
Summer lull	2020-07-19	13558	8220	697	343	11
Summer lull	2020-07-20	14472	13160	1439	385	13
Summer lull	2020-07-21	14592	14061	1412	378	14
Summer lull	2020-07-22	14960	14336	1472	395	14
Summer lull	2020-07-23	14783	13670	1457	388	12
Summer lull	2020-07-24	14237	12924	1383	388	10
Summer lull	2020-07-25	13604	8274	721	349	11
Summer lull	2020-07-26	14537	8213	707	343	11
Summer lull	2020-07-27	14624	14068	1458	376	11
Summer lull	2020-07-28	14609	14133	1444	392	11
Summer lull	2020-07-29	14795	13613	1437	407	9
Summer lull	2020-07-30	14324	13413	1385	403	7
Summer lull	2020-07-31	15625	13497	1345	412	6
Summer lull	2020-08-01	15549	8680	731	376	5
Summer lull	2020-08-02	15086	7995	692	358	5
Summer lull	2020-08-03	16045	13877	1438	417	5
Summer lull	2020-08-04	15760	14432	1447	408	6
Summer lull	2020-08-05	15896	13654	1432	409	6
Summer lull	2020-08-06	15851	13683	1399	400	7
Summer lull	2020-08-07	16125	13327	1405	417	8
Summer lull	2020-08-08	14695	8515	723	371	8
Summer lull	2020-08-09	14355	7895	687	366	8
Summer lull	2020-08-10	14880	13018	1416	413	9
Summer lull	2020-08-11	16240	13755	1422	425	8
Summer lull	2020-08-12	15952	13796	1409	432	8
Summer lull	2020-08-13	17401	13379	1413	436	7
Summer lull	2020-08-14	17918	13020	1415	457	7
Summer lull	2020-08-15	17191	8163	737	418	6
Summer lull	2020-08-16	16593	8132	708	387	6
Summer lull	2020-08-17	16707	13224	1452	438	6
Summer lull	2020-08-18	15744	13499	1410	429	5
Summer lull	2020-08-19	16759	13056	1389	426	5
Summer lull	2020-08-20	16784	13510	1418	439	6
Summer lull	2020-08-21	16218	13815	1378	445	6
Summer lull	2020-08-22	14979	8205	723	374	5
Summer lull	2020-08-23	15183	8004	683	363	5
Summer lull	2020-08-24	15219	12568	1395	432	5
Summer lull	2020-08-25	15302	12834	1377	436	4
Summer lull	2020-08-26	15848	12706	1361	428	4
Summer lull	2020-08-27	15331	12992	1366	442	5
Summer lull	2020-08-28	14458	12738	1313	419	4
Summer lull	2020-08-29	13771	8242	717	351	4
Summer lull	2020-08-30	12863	7701	668	339	6
Summer lull	2020-08-31	14038	8077	769	353	7
Summer lull	2020-09-01	14171	12668	1376	393	7
Summer lull	2020-09-02	14646	12176	1406	406	7
Summer lull	2020-09-03	15554	12891	1388	420	7
Summer lull	2020-09-04	14822	13052	1375	433	6
Summer lull	2020-09-05	13117	7307	710	348	5
Summer lull	2020-09-06	13347	7225	685	350	7
Summer lull	2020-09-07	14578	13157	1433	405	7
Summer lull	2020-09-08	15572	13931	1441	435	8
Summer lull	2020-09-09	16339	13771	1447	442	6
Summer lull	2020-09-10	16353	13090	1411	445	9
Summer lull	2020-09-11	15820	13436	1384	443	9
Summer lull	2020-09-12	15687	8174	728	370	6
Summer lull	2020-09-13	14806	8307	704	397	6
Summer lull	2020-09-14	16564	13632	1469	450	7
Summer lull	2020-09-15	16897	13786	1441	466	9
Summer lull	2020-09-16	17004	13040	1431	476	12
Summer lull	2020-09-17	17040	13460	1447	453	11
Summer lull	2020-09-18	16434	13809	1411	468	10
Summer lull	2020-09-19	16249	8586	748	402	11
Summer lull	2020-09-20	15097	8036	710	385	13
Summer lull	2020-09-21	16660	13450	1463	460	14
Summer lull	2020-09-22	17353	14587	1549	482	15
Summer lull	2020-09-23	17832	14356	1492	490	17
Summer lull	2020-09-24	17717	14301	1484	480	16
Summer lull	2020-09-25	16722	14400	1441	479	15
Summer lull	2020-09-26	15561	9050	766	402	13
Summer lull	2020-09-27	14726	8383	707	387	13
Summer lull	2020-09-28	16224	13528	1507	451	14
Summer lull	2020-09-29	16153	14786	1500	463	15
Summer lull	2020-09-30	16738	14689	1504	481	14
Summer lull	2020-10-01	16941	14495	1490	481	15
Second wave	2020-11-02	16839	14127	1470	488	23
Second wave	2020-11-03	17500	14049	1485	492	26
Second wave	2020-11-04	17804	14277	1462	496	29
Second wave	2020-11-05	18008	15210	1476	496	29
Second wave	2020-11-06	17912	14883	1500	471	28
Second wave	2020-11-07	16689	9441	800	409	35
Second wave	2020-11-08	17240	8750	740	406	37
Second wave	2020-11-09	17731	14910	1523	458	37
Second wave	2020-11-10	18438	15266	1534	471	34
Second wave	2020-11-11	17995	14312	1492	489	34
Second wave	2020-11-12	17838	15444	1482	479	36
Second wave	2020-11-16	18818	14908	1512	492	41
Second wave	2020-11-17	18509	15056	1501	488	44
Second wave	2020-11-18	18656	15295	1485	479	44
Second wave	2020-11-19	17951	14948	1496	461	47
Second wave	2020-11-20	18190	14828	1487	462	45
Second wave	2020-11-21	16530	9592	799	399	41
Second wave	2020-11-22	16238	9280	720	392	39
Second wave	2020-11-23	16599	14705	1546	460	40
Second wave	2020-11-24	17130	14858	1470	462	42
Second wave	2020-11-25	18333	15018	1472	463	41
Second wave	2020-11-26	17891	15490	1470	465	44
Second wave	2020-11-27	18685	15354	1449	461	46
Second wave	2020-11-28	17502	9527	784	427	48
Second wave	2020-11-29	18417	9389	753	413	46
Second wave	2020-11-30	17244	14829	1522	465	46
Second wave	2020-12-01	18400	15655	1533	476	42
Second wave	2020-12-02	18891	16002	1500	495	44
Second wave	2020-12-03	19695	15361	1484	488	42
Second wave	2020-12-04	17906	14979	1433	499	48
Second wave	2020-12-05	18340	9878	801	440	50
Second wave	2020-12-06	17601	8724	742	420	46
Second wave	2020-12-07	18907	15340	1551	483	46
Second wave	2020-12-08	19129	15389	1514	491	47
Second wave	2020-12-09	19284	15346	1513	506	51
Second wave	2020-12-10	19277	15606	1495	507	57
Second wave	2020-12-11	17916	14727	1415	486	53
Second wave	2020-12-12	17844	9308	803	415	50
Second wave	2020-12-13	17431	9778	753	429	52
Second wave	2020-12-14	19077	14471	1536	491	60
Second wave	2020-12-15	19944	14991	1475	516	68
Second wave	2020-12-16	19301	15358	1493	499	67
Second wave	2020-12-17	18929	15291	1503	503	74
Second wave	2020-12-18	18383	16103	1481	478	71
Second wave	2020-12-19	18176	10198	783	424	76
Second wave	2020-12-20	17042	9803	758	411	81
Second wave	2020-12-21	17869	15293	1449	435	87
Second wave	2020-12-22	18128	16212	1396	423	89
Second wave	2020-12-23	17444	15688	1380	419	89
Second wave	2020-12-24	16426	14527	1258	378	89
Second wave	2020-12-25	16395	10835	748	315	92
Second wave	2020-12-26	17794	10371	768	335	103
Second wave	2020-12-27	18294	10722	820	342	116
Second wave	2020-12-28	19778	11604	889	375	130
Second wave	2020-12-29	20769	15038	1316	449	147
Second wave	2020-12-30	21434	14883	1343	478	164
Second wave	2020-12-31	21343	14866	1333	466	177
Second wave	2021-01-01	20993	11376	822	425	174
Second wave	2021-01-02	21834	11211	899	415	178
Second wave	2021-01-03	22172	11654	870	428	185
Second wave	2021-01-04	22159	15728	1556	459	187
Second wave	2021-01-05	21661	15722	1488	457	196
Second wave	2021-01-06	21403	15526	1485	479	199
Second wave	2021-01-07	22095	15946	1541	484	208
Second wave	2021-01-08	20277	15812	1499	464	196
Second wave	2021-01-09	19480	10582	919	390	187
Second wave	2021-01-10	19238	10538	886	381	189
Second wave	2021-01-11	19721	15211	1597	399	185
Second wave	2021-01-12	20944	15935	1540	432	195
Second wave	2021-01-13	21221	15280	1543	431	190
Second wave	2021-01-14	21964	15216	1571	452	193
Second wave	2021-01-15	21302	15486	1588	459	206
Second wave	2021-01-16	18937	10677	946	393	191
Second wave	2021-01-17	20150	10726	937	404	192
Second wave	2021-01-18	21793	16557	1667	436	187
Second wave	2021-01-19	21803	16209	1619	440	198
Second wave	2021-01-20	22480	16476	1633	440	194
Second wave	2021-01-21	23000	17493	1690	479	206
Second wave	2021-01-22	22660	16602	1632	440	199
Second wave	2021-01-23	20320	12123	1003	415	189
Second wave	2021-01-24	20573	11845	978	398	183
Second wave	2021-01-25	21430	16966	1660	427	182
Second wave	2021-01-26	21168	16308	1612	430	180
Second wave	2021-01-27	20809	16638	1622	425	162
Second wave	2021-01-28	21043	16438	1596	454	158
Second wave	2021-01-29	21621	16482	1600	432	155
Second wave	2021-01-30	21254	10233	1027	397	155
Second wave	2021-01-31	19990	10626	970	374	148
Second wave	2021-02-01	20845	16551	1669	429	154
Second wave	2021-02-02	21169	17463	1573	444	154
Second wave	2021-02-03	21910	16168	1620	440	147
Second wave	2021-02-04	21455	16304	1637	452	140
Second wave	2021-02-05	21336	16315	1576	448	140
Second wave	2021-02-06	21081	10482	1010	399	135
Second wave	2021-02-07	20607	10956	956	398	129
Second wave	2021-02-08	21718	15484	1636	447	135
Second wave	2021-02-09	21367	16292	1590	436	128
Second wave	2021-02-10	21912	16300	1614	450	122
Second wave	2021-02-11	20302	15861	1575	428	120
Second wave	2021-02-12	20363	15089	1552	433	121
Second wave	2021-02-13	19235	9903	943	389	118
Second wave	2021-02-14	19425	9350	906	399	117
Second wave	2021-02-15	19779	15025	1583	427	120
Second wave	2021-02-16	20343	15504	1555	436	118
Second wave	2021-02-17	19844	15307	1501	460	109
Second wave	2021-02-18	19309	15515	1541	452	105
Second wave	2021-02-19	19576	13902	1488	446	111
Second wave	2021-02-20	19322	9532	945	416	110
Second wave	2021-02-21	18794	9427	891	404	100
Second wave	2021-02-22	20465	14623	1561	444	102
Second wave	2021-02-23	19933	15240	1558	445	98
Second wave	2021-02-24	19642	14612	1499	441	98
Second wave	2021-02-25	21094	15502	1600	458	102
Second wave	2021-02-26	20129	14103	1526	431	90
Second wave	2021-02-27	18651	9915	912	399	85
Second wave	2021-02-28	19446	9364	876	399	82
Second wave	2021-03-01	19806	14922	1585	460	82
Second wave	2021-03-02	18435	15181	1550	449	76
Second wave	2021-03-03	18349	14592	1538	427	77
Second wave	2021-03-04	19026	15028	1545	444	74
Second wave	2021-03-05	18941	15144	1555	440	71
Second wave	2021-03-06	17683	9698	897	392	68
Second wave	2021-03-07	17290	8981	869	380	64
Second wave	2021-03-08	17357	14661	1562	430	64
Second wave	2021-03-09	17444	14377	1453	435	62
Second wave	2021-03-10	18176	14873	1521	433	55
Second wave	2021-03-11	17686	14761	1507	450	54
Second wave	2021-03-12	17207	14666	1434	457	53
Second wave	2021-03-13	17826	9753	873	418	46
Second wave	2021-03-14	16558	9609	803	396	46
Second wave	2021-03-15	16878	14104	1516	441	45
Second wave	2021-03-16	18323	14408	1476	457	44
Second wave	2021-03-17	16402	14525	1501	455	44
Second wave	2021-03-18	16049	15115	1447	437	42
Second wave	2021-03-19	17013	15573	1463	438	43
Second wave	2021-03-20	16046	9408	823	375	38
Second wave	2021-03-21	15764	9633	776	383	36
Second wave	2021-03-22	17608	14345	1488	453	37
Second wave	2021-03-23	16646	14742	1445	451	34
Second wave	2021-03-24	16427	14248	1418	445	32
Second wave	2021-03-25	15201	14541	1380	435	32
Second wave	2021-03-26	16462	14637	1387	442	31
Second wave	2021-03-27	15888	9122	770	377	30
Second wave	2021-03-28	15268	9156	737	381	31
Second wave	2021-03-29	17457	14018	1438	455	30
Second wave	2021-03-30	16414	13735	1404	461	28
Second wave	2021-03-31	17643	14307	1444	455	29

## Sheet: Figure3
Floor	PandemicStage	date	COVIDfloor	PatientContacts_Nc	Mobility_Nm	nPatientsCOVID
Emergency Department (Floor 0)	First wave	2020-03-01	N	0.35	-0.06	1
Acute Medical Unit (Floor 1)	First wave	2020-03-01	Y	-0.05	-0.05	3
Day Surgery (Floor 2)	First wave	2020-03-01	N	-1	0.2	0
Critical Care (Floor 3)	First wave	2020-03-01	Y	0.13	0.12	1
Nuclear Medicine (Floor 5)	First wave	2020-03-01	N	-1	-0.62	0
Short stay surgery/Gynae (Floor 6)	First wave	2020-03-01	N	0.17	-0.09	3
Hyper Acute Stroke Unit (Floor 7)	First wave	2020-03-01	Y	-0.11	0.19	6
Respiratory/Infection (Floor 8)	First wave	2020-03-01	Y	0.04	-0.07	0
General Surgery (Floor 9)	First wave	2020-03-01	Y	-0.11	-0.08	1
Care of the Elderly (Floor 10)	First wave	2020-03-01	Y	-0.06	0.06	5
Paediatrics (Floor 11)	First wave	2020-03-01	N	-0.02	0.24	0
Adolescent (Floor 12)	First wave	2020-03-01	N	-0.1	-0.35	0
Oncology (Floor 13)	First wave	2020-03-01	N	-0.27	-0.1	4
Head & Neck (Floor 14)	First wave	2020-03-01	N	0.28	-0.01	1
Private wards (Floor 15)	First wave	2020-03-01	N	-0.21	0.06	0
Haematology (Floor 16)	First wave	2020-03-01	N	-0.17	0.06	1
Emergency Department (Floor 0)	First wave	2020-03-02	N	0.07	-0.08	2
Acute Medical Unit (Floor 1)	First wave	2020-03-02	Y	0.1	-0.04	4
Day Surgery (Floor 2)	First wave	2020-03-02	N	-0.26	0.06	1
Critical Care (Floor 3)	First wave	2020-03-02	Y	0	-0.06	1
Nuclear Medicine (Floor 5)	First wave	2020-03-02	N	-1	0.1	0
Short stay surgery/Gynae (Floor 6)	First wave	2020-03-02	N	0.11	-0.12	3
Hyper Acute Stroke Unit (Floor 7)	First wave	2020-03-02	Y	-0.02	0.12	6
Respiratory/Infection (Floor 8)	First wave	2020-03-02	Y	-0.07	-0.14	1
General Surgery (Floor 9)	First wave	2020-03-02	Y	-0.07	0.02	1
Care of the Elderly (Floor 10)	First wave	2020-03-02	Y	0.1	-0.05	5
Paediatrics (Floor 11)	First wave	2020-03-02	N	0.04	0.13	0
Adolescent (Floor 12)	First wave	2020-03-02	N	0.01	-0.04	0
Oncology (Floor 13)	First wave	2020-03-02	N	-0.06	-0.01	4
Head & Neck (Floor 14)	First wave	2020-03-02	N	0.1	-0.07	1
Private wards (Floor 15)	First wave	2020-03-02	N	-0.47	-0.05	0
Haematology (Floor 16)	First wave	2020-03-02	N	0.15	-0.21	1
Emergency Department (Floor 0)	First wave	2020-03-03	N	-0.06	-0.05	2
Acute Medical Unit (Floor 1)	First wave	2020-03-03	Y	0.09	-0.07	2
Day Surgery (Floor 2)	First wave	2020-03-03	N	-0.09	-0.1	1
Critical Care (Floor 3)	First wave	2020-03-03	Y	-0.1	0.01	1
Nuclear Medicine (Floor 5)	First wave	2020-03-03	N	0.37	-0.1	0
Short stay surgery/Gynae (Floor 6)	First wave	2020-03-03	N	-0.04	-0.17	3
Hyper Acute Stroke Unit (Floor 7)	First wave	2020-03-03	Y	0.14	0.44	6
Respiratory/Infection (Floor 8)	First wave	2020-03-03	Y	-0.25	-0.03	1
General Surgery (Floor 9)	First wave	2020-03-03	Y	-0.06	-0.09	2
Care of the Elderly (Floor 10)	First wave	2020-03-03	Y	-0.12	0.11	7
Paediatrics (Floor 11)	First wave	2020-03-03	N	-0.14	0.06	0
Adolescent (Floor 12)	First wave	2020-03-03	N	-0.1	-0.05	0
Oncology (Floor 13)	First wave	2020-03-03	N	0.03	0.03	4
Head & Neck (Floor 14)	First wave	2020-03-03	N	0.09	-0.04	1
Private wards (Floor 15)	First wave	2020-03-03	N	-0.1	0.1	0
Haematology (Floor 16)	First wave	2020-03-03	N	0.13	-0.08	2
Emergency Department (Floor 0)	First wave	2020-03-04	N	0.15	-0.05	0
Acute Medical Unit (Floor 1)	First wave	2020-03-04	Y	-0.12	-0.05	2
Day Surgery (Floor 2)	First wave	2020-03-04	N	0.75	0.03	0
Critical Care (Floor 3)	First wave	2020-03-04	Y	0.11	0.13	2
Nuclear Medicine (Floor 5)	First wave	2020-03-04	N	1.69	-0.11	0
Short stay surgery/Gynae (Floor 6)	First wave	2020-03-04	N	-0.1	-0.07	2
Hyper Acute Stroke Unit (Floor 7)	First wave	2020-03-04	Y	-0.01	0.2	6
Respiratory/Infection (Floor 8)	First wave	2020-03-04	Y	-0.01	-0.08	1
General Surgery (Floor 9)	First wave	2020-03-04	Y	-0.05	0.01	2
Care of the Elderly (Floor 10)	First wave	2020-03-04	Y	-0.02	-0.05	8
Paediatrics (Floor 11)	First wave	2020-03-04	N	0.03	-0.08	0
Adolescent (Floor 12)	First wave	2020-03-04	N	0.05	-0.13	0
Oncology (Floor 13)	First wave	2020-03-04	N	0.2	-0.13	4
Head & Neck (Floor 14)	First wave	2020-03-04	N	0.05	0	1
Private wards (Floor 15)	First wave	2020-03-04	N	-0.01	0.05	0
Haematology (Floor 16)	First wave	2020-03-04	N	-0.12	0.08	2
Emergency Department (Floor 0)	First wave	2020-03-05	N	0	0.02	1
Acute Medical Unit (Floor 1)	First wave	2020-03-05	Y	-0.14	-0.08	1
Day Surgery (Floor 2)	First wave	2020-03-05	N	-0.18	-0.08	0
Critical Care (Floor 3)	First wave	2020-03-05	Y	0.02	0.12	2
Nuclear Medicine (Floor 5)	First wave	2020-03-05	N	-0.48	-0.05	0
Short stay surgery/Gynae (Floor 6)	First wave	2020-03-05	N	-0.11	-0.06	1
Hyper Acute Stroke Unit (Floor 7)	First wave	2020-03-05	Y	-0.01	0.15	6
Respiratory/Infection (Floor 8)	First wave	2020-03-05	Y	-0.16	-0.03	1
General Surgery (Floor 9)	First wave	2020-03-05	Y	-0.16	0.24	2
Care of the Elderly (Floor 10)	First wave	2020-03-05	Y	0.01	-0.01	8
Paediatrics (Floor 11)	First wave	2020-03-05	N	-0.23	0	0
Adolescent (Floor 12)	First wave	2020-03-05	N	0.19	-0.11	0
Oncology (Floor 13)	First wave	2020-03-05	N	-0.24	-0.05	5
Head & Neck (Floor 14)	First wave	2020-03-05	N	0.19	-0.12	1
Private wards (Floor 15)	First wave	2020-03-05	N	-0.93	0.19	0
Haematology (Floor 16)	First wave	2020-03-05	N	0.07	-0.12	2
Emergency Department (Floor 0)	First wave	2020-03-06	N	0.06	0.03	1
Acute Medical Unit (Floor 1)	First wave	2020-03-06	Y	-0.08	-0.04	0
Day Surgery (Floor 2)	First wave	2020-03-06	N	0.22	-0.01	0
Critical Care (Floor 3)	First wave	2020-03-06	Y	0.06	0.11	2
Nuclear Medicine (Floor 5)	First wave	2020-03-06	N	0.43	0.11	0
Short stay surgery/Gynae (Floor 6)	First wave	2020-03-06	N	-0.02	-0.1	1
Hyper Acute Stroke Unit (Floor 7)	First wave	2020-03-06	Y	0.18	0.2	6
Respiratory/Infection (Floor 8)	First wave	2020-03-06	Y	-0.11	-0.07	1
General Surgery (Floor 9)	First wave	2020-03-06	Y	-0.15	-0.01	2
Care of the Elderly (Floor 10)	First wave	2020-03-06	Y	0.08	0.03	8
Paediatrics (Floor 11)	First wave	2020-03-06	N	0.14	0.15	0
Adolescent (Floor 12)	First wave	2020-03-06	N	-0.01	-0.12	0
Oncology (Floor 13)	First wave	2020-03-06	N	-0.05	-0.02	5
Head & Neck (Floor 14)	First wave	2020-03-06	N	0.27	0.02	1
Private wards (Floor 15)	First wave	2020-03-06	N	-0.27	-0.11	0
Haematology (Floor 16)	First wave	2020-03-06	N	0.23	0.03	2
Emergency Department (Floor 0)	First wave	2020-03-07	N	-0.01	0	3
Acute Medical Unit (Floor 1)	First wave	2020-03-07	Y	0.12	0.06	1
Day Surgery (Floor 2)	First wave	2020-03-07	N	-1	0.11	0
Critical Care (Floor 3)	First wave	2020-03-07	Y	0.12	0.06	3
Nuclear Medicine (Floor 5)	First wave	2020-03-07	N	1.86	-0.2	0
Short stay surgery/Gynae (Floor 6)	First wave	2020-03-07	N	0.23	-0.25	1
Hyper Acute Stroke Unit (Floor 7)	First wave	2020-03-07	Y	0.17	0.53	6
Respiratory/Infection (Floor 8)	First wave	2020-03-07	Y	-0.08	0.1	2
General Surgery (Floor 9)	First wave	2020-03-07	Y	0.09	-0.05	2
Care of the Elderly (Floor 10)	First wave	2020-03-07	Y	0.24	-0.06	8
Paediatrics (Floor 11)	First wave	2020-03-07	N	-0.22	0.19	0
Adolescent (Floor 12)	First wave	2020-03-07	N	-0.01	0.12	0
Oncology (Floor 13)	First wave	2020-03-07	N	-0.11	0.26	5
Head & Neck (Floor 14)	First wave	2020-03-07	N	0.15	-0.01	1
Private wards (Floor 15)	First wave	2020-03-07	N	0.03	-0.21	0
Haematology (Floor 16)	First wave	2020-03-07	N	-0.11	0.1	2
Emergency Department (Floor 0)	First wave	2020-03-08	N	-0.07	-0.08	4
Acute Medical Unit (Floor 1)	First wave	2020-03-08	Y	0.01	0.06	4
Day Surgery (Floor 2)	First wave	2020-03-08	N	-1	0.17	0
Critical Care (Floor 3)	First wave	2020-03-08	Y	0.07	0.04	4
Nuclear Medicine (Floor 5)	First wave	2020-03-08	N	1.17	-0.85	0
Short stay surgery/Gynae (Floor 6)	First wave	2020-03-08	N	0.29	-0.17	1
Hyper Acute Stroke Unit (Floor 7)	First wave	2020-03-08	Y	0.11	0.26	6
Respiratory/Infection (Floor 8)	First wave	2020-03-08	Y	-0.07	-0.03	3
General Surgery (Floor 9)	First wave	2020-03-08	Y	-0.01	0.01	2
Care of the Elderly (Floor 10)	First wave	2020-03-08	Y	0.01	0.22	8
Paediatrics (Floor 11)	First wave	2020-03-08	N	-0.08	0.22	0
Adolescent (Floor 12)	First wave	2020-03-08	N	-0.24	0.11	0
Oncology (Floor 13)	First wave	2020-03-08	N	0.05	0.04	5
Head & Neck (Floor 14)	First wave	2020-03-08	N	0.2	-0.13	1
Private wards (Floor 15)	First wave	2020-03-08	N	-0.04	-0.48	0
Haematology (Floor 16)	First wave	2020-03-08	N	-0.18	-0.07	2
Emergency Department (Floor 0)	First wave	2020-03-09	N	0.01	-0.02	5
Acute Medical Unit (Floor 1)	First wave	2020-03-09	Y	0.03	0.03	6
Day Surgery (Floor 2)	First wave	2020-03-09	N	0.85	0.18	0
Critical Care (Floor 3)	First wave	2020-03-09	Y	0.14	0.1	4
Nuclear Medicine (Floor 5)	First wave	2020-03-09	N	2.51	0.1	0
Short stay surgery/Gynae (Floor 6)	First wave	2020-03-09	N	0.13	-0.21	2
Hyper Acute Stroke Unit (Floor 7)	First wave	2020-03-09	Y	0.12	0.23	6
Respiratory/Infection (Floor 8)	First wave	2020-03-09	Y	-0.08	-0.06	3
General Surgery (Floor 9)	First wave	2020-03-09	Y	-0.08	-0.04	2
Care of the Elderly (Floor 10)	First wave	2020-03-09	Y	-0.1	-0.01	8
Paediatrics (Floor 11)	First wave	2020-03-09	N	-0.06	0.11	0
Adolescent (Floor 12)	First wave	2020-03-09	N	0.07	-0.13	0
Oncology (Floor 13)	First wave	2020-03-09	N	0.03	-0.1	5
Head & Neck (Floor 14)	First wave	2020-03-09	N	-0.05	0.02	1
Private wards (Floor 15)	First wave	2020-03-09	N	-0.29	0.01	0
Haematology (Floor 16)	First wave	2020-03-09	N	-0.03	-0.01	2
Emergency Department (Floor 0)	First wave	2020-03-10	N	0.15	0.04	3
Acute Medical Unit (Floor 1)	First wave	2020-03-10	Y	-0.13	0.28	8
Day Surgery (Floor 2)	First wave	2020-03-10	N	0.05	0.01	0
Critical Care (Floor 3)	First wave	2020-03-10	Y	0.15	-0.07	7
Nuclear Medicine (Floor 5)	First wave	2020-03-10	N	0.25	0.04	0
Short stay surgery/Gynae (Floor 6)	First wave	2020-03-10	N	0.12	-0.06	2
Hyper Acute Stroke Unit (Floor 7)	First wave	2020-03-10	Y	0.17	0.21	6
Respiratory/Infection (Floor 8)	First wave	2020-03-10	Y	-0.15	-0.07	4
General Surgery (Floor 9)	First wave	2020-03-10	Y	-0.13	0.09	2
Care of the Elderly (Floor 10)	First wave	2020-03-10	Y	0.12	0	8
Paediatrics (Floor 11)	First wave	2020-03-10	N	-0.19	0	0
Adolescent (Floor 12)	First wave	2020-03-10	N	0.31	-0.13	0
Oncology (Floor 13)	First wave	2020-03-10	N	0.1	0.04	5
Head & Neck (Floor 14)	First wave	2020-03-10	N	0.1	0	1
Private wards (Floor 15)	First wave	2020-03-10	N	-0.42	-0.01	0
Haematology (Floor 16)	First wave	2020-03-10	N	0.17	0.07	2
Emergency Department (Floor 0)	First wave	2020-03-11	N	0.04	-0.03	2
Acute Medical Unit (Floor 1)	First wave	2020-03-11	Y	-0.06	0.16	7
Day Surgery (Floor 2)	First wave	2020-03-11	N	1	0.07	1
Critical Care (Floor 3)	First wave	2020-03-11	Y	0.15	0.11	7
Nuclear Medicine (Floor 5)	First wave	2020-03-11	N	-0.26	-0.06	0
Short stay surgery/Gynae (Floor 6)	First wave	2020-03-11	N	0.04	-0.06	3
Hyper Acute Stroke Unit (Floor 7)	First wave	2020-03-11	Y	0.04	0.37	6
Respiratory/Infection (Floor 8)	First wave	2020-03-11	Y	-0.48	0.14	6
General Surgery (Floor 9)	First wave	2020-03-11	Y	0	0.04	3
Care of the Elderly (Floor 10)	First wave	2020-03-11	Y	0.12	0.04	9
Paediatrics (Floor 11)	First wave	2020-03-11	N	0.15	0.01	0
Adolescent (Floor 12)	First wave	2020-03-11	N	-0.07	-0.23	0
Oncology (Floor 13)	First wave	2020-03-11	N	-0.08	0.03	4
Head & Neck (Floor 14)	First wave	2020-03-11	N	0.13	0.1	1
Private wards (Floor 15)	First wave	2020-03-11	N	-0.55	0.01	0
Haematology (Floor 16)	First wave	2020-03-11	N	-0.02	0.14	2
Emergency Department (Floor 0)	First wave	2020-03-12	N	-0.23	0.04	4
Acute Medical Unit (Floor 1)	First wave	2020-03-12	Y	0.15	0.22	7
Day Surgery (Floor 2)	First wave	2020-03-12	N	0.15	-0.06	0
Critical Care (Floor 3)	First wave	2020-03-12	Y	0.16	0.03	5
Nuclear Medicine (Floor 5)	First wave	2020-03-12	N	-0.48	0.21	0
Short stay surgery/Gynae (Floor 6)	First wave	2020-03-12	N	-0.1	-0.07	4
Hyper Acute Stroke Unit (Floor 7)	First wave	2020-03-12	Y	0.05	0.29	6
Respiratory/Infection (Floor 8)	First wave	2020-03-12	Y	-0.34	0.06	8
General Surgery (Floor 9)	First wave	2020-03-12	Y	-0.02	0.09	3
Care of the Elderly (Floor 10)	First wave	2020-03-12	Y	0.14	0.07	10
Paediatrics (Floor 11)	First wave	2020-03-12	N	0.2	-0.1	1
Adolescent (Floor 12)	First wave	2020-03-12	N	0.13	-0.33	0
Oncology (Floor 13)	First wave	2020-03-12	N	-0.01	0.18	5
Head & Neck (Floor 14)	First wave	2020-03-12	N	0	-0.12	1
Private wards (Floor 15)	First wave	2020-03-12	N	-0.36	-0.05	0
Haematology (Floor 16)	First wave	2020-03-12	N	-0.24	-0.15	2
Emergency Department (Floor 0)	First wave	2020-03-13	N	-0.01	0.11	3
Acute Medical Unit (Floor 1)	First wave	2020-03-13	Y	-0.01	0.03	10
Day Surgery (Floor 2)	First wave	2020-03-13	N	0.27	0.04	0
Critical Care (Floor 3)	First wave	2020-03-13	Y	0.12	0.25	5
Nuclear Medicine (Floor 5)	First wave	2020-03-13	N	-0.65	0.01	0
Short stay surgery/Gynae (Floor 6)	First wave	2020-03-13	N	-0.04	-0.18	4
Hyper Acute Stroke Unit (Floor 7)	First wave	2020-03-13	Y	0.08	0.25	7
Respiratory/Infection (Floor 8)	First wave	2020-03-13	Y	-0.46	1.61	11
General Surgery (Floor 9)	First wave	2020-03-13	Y	-0.28	0.01	3
Care of the Elderly (Floor 10)	First wave	2020-03-13	Y	-0.03	0.19	10
Paediatrics (Floor 11)	First wave	2020-03-13	N	0.01	0.2	1
Adolescent (Floor 12)	First wave	2020-03-13	N	0.26	0	0
Oncology (Floor 13)	First wave	2020-03-13	N	-0.18	0.08	6
Head & Neck (Floor 14)	First wave	2020-03-13	N	0.08	0	0
Private wards (Floor 15)	First wave	2020-03-13	N	-0.31	-0.04	0
Haematology (Floor 16)	First wave	2020-03-13	N	-0.3	-0.17	2
Emergency Department (Floor 0)	First wave	2020-03-14	N	0.25	0.07	12
Acute Medical Unit (Floor 1)	First wave	2020-03-14	Y	-0.11	-0.23	9
Day Surgery (Floor 2)	First wave	2020-03-14	N	-0.92	0.14	0
Critical Care (Floor 3)	First wave	2020-03-14	Y	0.12	0.25	6
Nuclear Medicine (Floor 5)	First wave	2020-03-14	N	-1	0.73	0
Short stay surgery/Gynae (Floor 6)	First wave	2020-03-14	N	-0.03	-0.31	6
Hyper Acute Stroke Unit (Floor 7)	First wave	2020-03-14	Y	-0.07	0.43	8
Respiratory/Infection (Floor 8)	First wave	2020-03-14	Y	0	1.59	15
General Surgery (Floor 9)	First wave	2020-03-14	Y	-0.33	-0.05	3
Care of the Elderly (Floor 10)	First wave	2020-03-14	Y	0.08	-0.14	11
Paediatrics (Floor 11)	First wave	2020-03-14	N	-0.02	0	1
Adolescent (Floor 12)	First wave	2020-03-14	N	-0.02	-0.02	0
Oncology (Floor 13)	First wave	2020-03-14	N	0.02	0.22	6
Head & Neck (Floor 14)	First wave	2020-03-14	N	0.03	0.11	0
Private wards (Floor 15)	First wave	2020-03-14	N	0.02	-0.07	0
Haematology (Floor 16)	First wave	2020-03-14	N	-0.31	-0.23	2
Emergency Department (Floor 0)	First wave	2020-03-15	N	0.4	0.13	6
Acute Medical Unit (Floor 1)	First wave	2020-03-15	Y	0.25	-0.26	7
Day Surgery (Floor 2)	First wave	2020-03-15	N	-1	0.05	0
Critical Care (Floor 3)	First wave	2020-03-15	Y	0.09	0.28	8
Nuclear Medicine (Floor 5)	First wave	2020-03-15	N	-1	-0.4	0
Short stay surgery/Gynae (Floor 6)	First wave	2020-03-15	N	0.03	-0.35	7
Hyper Acute Stroke Unit (Floor 7)	First wave	2020-03-15	Y	0.07	0.56	9
Respiratory/Infection (Floor 8)	First wave	2020-03-15	Y	0.05	0.92	16
General Surgery (Floor 9)	First wave	2020-03-15	Y	-0.04	-0.15	4
Care of the Elderly (Floor 10)	First wave	2020-03-15	Y	0.04	0.06	9
Paediatrics (Floor 11)	First wave	2020-03-15	N	0.2	0.1	0
Adolescent (Floor 12)	First wave	2020-03-15	N	-0.11	0.05	0
Oncology (Floor 13)	First wave	2020-03-15	N	0.07	0.12	6
Head & Neck (Floor 14)	First wave	2020-03-15	N	0.15	-0.32	0
Private wards (Floor 15)	First wave	2020-03-15	N	1.13	-0.17	0
Haematology (Floor 16)	First wave	2020-03-15	N	-0.42	-0.29	2
Emergency Department (Floor 0)	First wave	2020-03-16	N	0.01	0.14	4
Acute Medical Unit (Floor 1)	First wave	2020-03-16	Y	0.08	0.13	7
Day Surgery (Floor 2)	First wave	2020-03-16	N	-0.17	0.07	0
Critical Care (Floor 3)	First wave	2020-03-16	Y	0.31	0.21	8
Nuclear Medicine (Floor 5)	First wave	2020-03-16	N	-1	0.05	0
Short stay surgery/Gynae (Floor 6)	First wave	2020-03-16	N	0.07	-0.13	8
Hyper Acute Stroke Unit (Floor 7)	First wave	2020-03-16	Y	0.08	0.31	10
Respiratory/Infection (Floor 8)	First wave	2020-03-16	Y	-0.12	0.55	19
General Surgery (Floor 9)	First wave	2020-03-16	Y	-0.12	-0.01	4
Care of the Elderly (Floor 10)	First wave	2020-03-16	Y	-0.19	-0.02	10
Paediatrics (Floor 11)	First wave	2020-03-16	N	-0.09	0.22	1
Adolescent (Floor 12)	First wave	2020-03-16	N	0.21	-0.07	0
Oncology (Floor 13)	First wave	2020-03-16	N	0.07	0.17	6
Head & Neck (Floor 14)	First wave	2020-03-16	N	-0.09	-0.08	0
Private wards (Floor 15)	First wave	2020-03-16	N	-1	0.07	0
Haematology (Floor 16)	First wave	2020-03-16	N	-0.22	0.03	2
Emergency Department (Floor 0)	First wave	2020-03-17	N	-0.18	0.23	6
Acute Medical Unit (Floor 1)	First wave	2020-03-17	Y	0.13	0.15	9
Day Surgery (Floor 2)	First wave	2020-03-17	N	-0.76	0.12	0
Critical Care (Floor 3)	First wave	2020-03-17	Y	0.01	0.4	10
Nuclear Medicine (Floor 5)	First wave	2020-03-17	N	-1	0.31	0
Short stay surgery/Gynae (Floor 6)	First wave	2020-03-17	N	-0.1	-0.04	8
Hyper Acute Stroke Unit (Floor 7)	First wave	2020-03-17	Y	-0.06	0.48	12
Respiratory/Infection (Floor 8)	First wave	2020-03-17	Y	-0.22	0.55	21
General Surgery (Floor 9)	First wave	2020-03-17	Y	-0.18	0.01	4
Care of the Elderly (Floor 10)	First wave	2020-03-17	Y	-0.01	-0.08	14
Paediatrics (Floor 11)	First wave	2020-03-17	N	0.07	0.45	1
Adolescent (Floor 12)	First wave	2020-03-17	N	-0.13	-0.18	0
Oncology (Floor 13)	First wave	2020-03-17	N	-0.08	0.21	6
Head & Neck (Floor 14)	First wave	2020-03-17	N	0.05	-0.14	0
Private wards (Floor 15)	First wave	2020-03-17	N	0.12	0.07	0
Haematology (Floor 16)	First wave	2020-03-17	N	-0.11	0.14	2
Emergency Department (Floor 0)	First wave	2020-03-18	N	0.17	0.29	7
Acute Medical Unit (Floor 1)	First wave	2020-03-18	Y	0.3	0.21	8
Day Surgery (Floor 2)	First wave	2020-03-18	N	-1	0.01	0
Critical Care (Floor 3)	First wave	2020-03-18	Y	-0.1	0.11	10
Nuclear Medicine (Floor 5)	First wave	2020-03-18	N	-0.48	0.14	0
Short stay surgery/Gynae (Floor 6)	First wave	2020-03-18	N	-0.09	-0.13	6
Hyper Acute Stroke Unit (Floor 7)	First wave	2020-03-18	Y	-0.1	0.5	9
Respiratory/Infection (Floor 8)	First wave	2020-03-18	Y	-0.02	0.34	22
General Surgery (Floor 9)	First wave	2020-03-18	Y	-0.27	-0.18	5
Care of the Elderly (Floor 10)	First wave	2020-03-18	Y	-0.21	-0.1	18
Paediatrics (Floor 11)	First wave	2020-03-18	N	-0.06	0.29	1
Adolescent (Floor 12)	First wave	2020-03-18	N	0.33	-0.22	0
Oncology (Floor 13)	First wave	2020-03-18	N	-0.25	0.14	7
Head & Neck (Floor 14)	First wave	2020-03-18	N	0.08	-0.07	0
Private wards (Floor 15)	First wave	2020-03-18	N	0.21	-0.25	1
Haematology (Floor 16)	First wave	2020-03-18	N	-0.07	-0.15	2
Emergency Department (Floor 0)	First wave	2020-03-19	N	0.11	0.28	12
Acute Medical Unit (Floor 1)	First wave	2020-03-19	Y	0.18	0.34	10
Day Surgery (Floor 2)	First wave	2020-03-19	N	-0.79	0.22	0
Critical Care (Floor 3)	First wave	2020-03-19	Y	0.05	0.37	10
Nuclear Medicine (Floor 5)	First wave	2020-03-19	N	2.21	-0.01	1
Short stay surgery/Gynae (Floor 6)	First wave	2020-03-19	N	0.19	0.21	6
Hyper Acute Stroke Unit (Floor 7)	First wave	2020-03-19	Y	-0.34	0.41	6
Respiratory/Infection (Floor 8)	First wave	2020-03-19	Y	-0.44	0.12	28
General Surgery (Floor 9)	First wave	2020-03-19	Y	-0.16	0.07	11
Care of the Elderly (Floor 10)	First wave	2020-03-19	Y	-0.21	-0.08	21
Paediatrics (Floor 11)	First wave	2020-03-19	N	-0.14	0.3	1
Adolescent (Floor 12)	First wave	2020-03-19	N	0.49	-0.17	0
Oncology (Floor 13)	First wave	2020-03-19	N	0.07	0.11	7
Head & Neck (Floor 14)	First wave	2020-03-19	N	-0.06	0.05	0
Private wards (Floor 15)	First wave	2020-03-19	N	-1	-0.22	0
Haematology (Floor 16)	First wave	2020-03-19	N	-0.12	-0.04	1
Emergency Department (Floor 0)	First wave	2020-03-20	N	-0.17	0.27	5
Acute Medical Unit (Floor 1)	First wave	2020-03-20	Y	-0.11	0.62	11
Day Surgery (Floor 2)	First wave	2020-03-20	N	-0.34	0.07	0
Critical Care (Floor 3)	First wave	2020-03-20	Y	0.23	0.3	9
Nuclear Medicine (Floor 5)	First wave	2020-03-20	N	-0.74	0.21	0
Short stay surgery/Gynae (Floor 6)	First wave	2020-03-20	N	0.25	0.08	6
Hyper Acute Stroke Unit (Floor 7)	First wave	2020-03-20	Y	-1	0.73	0
Respiratory/Infection (Floor 8)	First wave	2020-03-20	Y	-0.12	0.61	25
General Surgery (Floor 9)	First wave	2020-03-20	Y	-0.21	0.02	12
Care of the Elderly (Floor 10)	First wave	2020-03-20	Y	-0.18	-0.01	19
Paediatrics (Floor 11)	First wave	2020-03-20	N	-0.16	0.22	2
Adolescent (Floor 12)	First wave	2020-03-20	N	0.15	0.01	1
Oncology (Floor 13)	First wave	2020-03-20	N	-0.17	-0.02	7
Head & Neck (Floor 14)	First wave	2020-03-20	N	-0.14	-0.15	0
Private wards (Floor 15)	First wave	2020-03-20	N	-0.55	-0.02	1
Haematology (Floor 16)	First wave	2020-03-20	N	-0.08	-0.01	1
Emergency Department (Floor 0)	First wave	2020-03-21	N	0.02	0.39	10
Acute Medical Unit (Floor 1)	First wave	2020-03-21	Y	0.15	0.47	15
Day Surgery (Floor 2)	First wave	2020-03-21	N	-1	0.17	0
Critical Care (Floor 3)	First wave	2020-03-21	Y	0.3	0.57	11
Nuclear Medicine (Floor 5)	First wave	2020-03-21	N	-1	0.89	0
Short stay surgery/Gynae (Floor 6)	First wave	2020-03-21	N	0.2	-0.3	7
Hyper Acute Stroke Unit (Floor 7)	First wave	2020-03-21	Y	-1	1.62	0
Respiratory/Infection (Floor 8)	First wave	2020-03-21	Y	0.16	0.09	29
General Surgery (Floor 9)	First wave	2020-03-21	Y	0.11	-0.01	11
Care of the Elderly (Floor 10)	First wave	2020-03-21	Y	0.13	0.05	20
Paediatrics (Floor 11)	First wave	2020-03-21	N	-0.04	0.8	2
Adolescent (Floor 12)	First wave	2020-03-21	N	0	0.59	0
Oncology (Floor 13)	First wave	2020-03-21	N	-0.16	-0.06	7
Head & Neck (Floor 14)	First wave	2020-03-21	N	0.2	-0.12	0
Private wards (Floor 15)	First wave	2020-03-21	N	1.02	-0.2	0
Haematology (Floor 16)	First wave	2020-03-21	N	-0.27	-0.1	1
Emergency Department (Floor 0)	First wave	2020-03-22	N	-0.03	0.21	14
Acute Medical Unit (Floor 1)	First wave	2020-03-22	Y	0.22	0.33	21
Day Surgery (Floor 2)	First wave	2020-03-22	N	-1	0.33	0
Critical Care (Floor 3)	First wave	2020-03-22	Y	0.33	0.41	15
Nuclear Medicine (Floor 5)	First wave	2020-03-22	N	-1	-0.82	0
Short stay surgery/Gynae (Floor 6)	First wave	2020-03-22	N	-0.22	-0.16	6
Hyper Acute Stroke Unit (Floor 7)	First wave	2020-03-22	Y	-1	1.36	0
Respiratory/Infection (Floor 8)	First wave	2020-03-22	Y	-0.02	0.25	33
General Surgery (Floor 9)	First wave	2020-03-22	Y	0.17	-0.05	9
Care of the Elderly (Floor 10)	First wave	2020-03-22	Y	-0.05	0.07	20
Paediatrics (Floor 11)	First wave	2020-03-22	N	0.44	0.63	1
Adolescent (Floor 12)	First wave	2020-03-22	N	0.08	0.65	0
Oncology (Floor 13)	First wave	2020-03-22	N	-0.02	0.25	7
Head & Neck (Floor 14)	First wave	2020-03-22	N	0.14	-0.31	0
Private wards (Floor 15)	First wave	2020-03-22	N	-0.79	-0.28	1
Haematology (Floor 16)	First wave	2020-03-22	N	-0.35	-0.04	1
Emergency Department (Floor 0)	First wave	2020-03-23	N	0.01	0.45	7
Acute Medical Unit (Floor 1)	First wave	2020-03-23	Y	0.44	0.18	25
Day Surgery (Floor 2)	First wave	2020-03-23	N	-0.79	0.36	0
Critical Care (Floor 3)	First wave	2020-03-23	Y	0.24	0.53	16
Nuclear Medicine (Floor 5)	First wave	2020-03-23	N	-1	0.45	0
Short stay surgery/Gynae (Floor 6)	First wave	2020-03-23	N	0.07	-0.04	4
Hyper Acute Stroke Unit (Floor 7)	First wave	2020-03-23	Y	-1	1.35	0
Respiratory/Infection (Floor 8)	First wave	2020-03-23	Y	0.01	0.32	30
General Surgery (Floor 9)	First wave	2020-03-23	Y	0.04	-0.03	7
Care of the Elderly (Floor 10)	First wave	2020-03-23	Y	0.02	-0.05	22
Paediatrics (Floor 11)	First wave	2020-03-23	N	0.08	0.39	4
Adolescent (Floor 12)	First wave	2020-03-23	N	0.34	-0.05	0
Oncology (Floor 13)	First wave	2020-03-23	N	0.06	0.15	7
Head & Neck (Floor 14)	First wave	2020-03-23	N	0.14	-0.12	2
Private wards (Floor 15)	First wave	2020-03-23	N	0.41	-0.33	0
Haematology (Floor 16)	First wave	2020-03-23	N	-0.17	-0.1	1
Emergency Department (Floor 0)	First wave	2020-03-24	N	0.27	0.45	13
Acute Medical Unit (Floor 1)	First wave	2020-03-24	Y	0	0.17	25
Day Surgery (Floor 2)	First wave	2020-03-24	N	1.06	0.31	0
Critical Care (Floor 3)	First wave	2020-03-24	Y	0.11	0.73	18
Nuclear Medicine (Floor 5)	First wave	2020-03-24	N	1.08	0.33	0
Short stay surgery/Gynae (Floor 6)	First wave	2020-03-24	N	0.23	-0.22	4
Hyper Acute Stroke Unit (Floor 7)	First wave	2020-03-24	Y	-0.92	0.73	3
Respiratory/Infection (Floor 8)	First wave	2020-03-24	Y	0.05	0.7	38
General Surgery (Floor 9)	First wave	2020-03-24	Y	0.04	0.27	6
Care of the Elderly (Floor 10)	First wave	2020-03-24	Y	-0.09	0	21
Paediatrics (Floor 11)	First wave	2020-03-24	N	-0.01	0.24	4
Adolescent (Floor 12)	First wave	2020-03-24	N	0.29	0.22	0
Oncology (Floor 13)	First wave	2020-03-24	N	-0.26	0.14	5
Head & Neck (Floor 14)	First wave	2020-03-24	N	-0.12	0.13	2
Private wards (Floor 15)	First wave	2020-03-24	N	-1	-0.04	0
Haematology (Floor 16)	First wave	2020-03-24	N	-0.21	-0.11	2
Emergency Department (Floor 0)	First wave	2020-03-25	N	0.06	0.51	12
Acute Medical Unit (Floor 1)	First wave	2020-03-25	Y	0.13	0.18	33
Day Surgery (Floor 2)	First wave	2020-03-25	N	0.56	0.18	0
Critical Care (Floor 3)	First wave	2020-03-25	Y	0.19	0.71	19
Nuclear Medicine (Floor 5)	First wave	2020-03-25	N	-1	0.24	0
Short stay surgery/Gynae (Floor 6)	First wave	2020-03-25	N	0.08	-0.05	5
Hyper Acute Stroke Unit (Floor 7)	First wave	2020-03-25	Y	-0.14	0.22	11
Respiratory/Infection (Floor 8)	First wave	2020-03-25	Y	0.12	0.54	37
General Surgery (Floor 9)	First wave	2020-03-25	Y	-0.14	0.18	6
Care of the Elderly (Floor 10)	First wave	2020-03-25	Y	-0.26	0.22	20
Paediatrics (Floor 11)	First wave	2020-03-25	N	-0.13	0.13	2
Adolescent (Floor 12)	First wave	2020-03-25	N	0.39	-0.03	0
Oncology (Floor 13)	First wave	2020-03-25	N	0	-0.02	3
Head & Neck (Floor 14)	First wave	2020-03-25	N	0.07	-0.06	2
Private wards (Floor 15)	First wave	2020-03-25	N	-0.27	-0.25	0
Haematology (Floor 16)	First wave	2020-03-25	N	-0.28	0.17	4
Emergency Department (Floor 0)	First wave	2020-03-26	N	0.28	0.62	9
Acute Medical Unit (Floor 1)	First wave	2020-03-26	Y	0.13	0.2	31
Day Surgery (Floor 2)	First wave	2020-03-26	N	0.72	0.53	1
Critical Care (Floor 3)	First wave	2020-03-26	Y	0.04	0.86	22
Nuclear Medicine (Floor 5)	First wave	2020-03-26	N	-1	0.23	0
Short stay surgery/Gynae (Floor 6)	First wave	2020-03-26	N	-0.01	-0.17	5
Hyper Acute Stroke Unit (Floor 7)	First wave	2020-03-26	Y	0.24	0.26	18
Respiratory/Infection (Floor 8)	First wave	2020-03-26	Y	-0.11	0.7	34
General Surgery (Floor 9)	First wave	2020-03-26	Y	-0.39	0.62	3
Care of the Elderly (Floor 10)	First wave	2020-03-26	Y	-0.32	0.26	14
Paediatrics (Floor 11)	First wave	2020-03-26	N	-0.29	0.07	0
Adolescent (Floor 12)	First wave	2020-03-26	N	0.37	0.21	0
Oncology (Floor 13)	First wave	2020-03-26	N	-0.05	0.12	3
Head & Neck (Floor 14)	First wave	2020-03-26	N	-0.04	0.05	2
Private wards (Floor 15)	First wave	2020-03-26	N	0.57	-0.16	0
Haematology (Floor 16)	First wave	2020-03-26	N	-0.3	0.38	5
Emergency Department (Floor 0)	First wave	2020-03-27	N	0.35	0.44	15
Acute Medical Unit (Floor 1)	First wave	2020-03-27	Y	0.03	0.25	29
Day Surgery (Floor 2)	First wave	2020-03-27	N	-1	0.32	0
Critical Care (Floor 3)	First wave	2020-03-27	Y	0	0.69	22
Nuclear Medicine (Floor 5)	First wave	2020-03-27	N	-1	0.4	0
Short stay surgery/Gynae (Floor 6)	First wave	2020-03-27	N	0.29	-0.33	4
Hyper Acute Stroke Unit (Floor 7)	First wave	2020-03-27	Y	0.17	0.3	21
Respiratory/Infection (Floor 8)	First wave	2020-03-27	Y	0.11	0.5	38
General Surgery (Floor 9)	First wave	2020-03-27	Y	-0.1	-0.21	10
Care of the Elderly (Floor 10)	First wave	2020-03-27	Y	-0.29	0.85	12
Paediatrics (Floor 11)	First wave	2020-03-27	N	-0.24	0.46	0
Adolescent (Floor 12)	First wave	2020-03-27	N	-0.28	0.5	0
Oncology (Floor 13)	First wave	2020-03-27	N	-0.1	0.36	3
Head & Neck (Floor 14)	First wave	2020-03-27	N	-0.1	-0.02	3
Private wards (Floor 15)	First wave	2020-03-27	N	0.45	-0.08	0
Haematology (Floor 16)	First wave	2020-03-27	N	-0.31	0.2	3
Emergency Department (Floor 0)	First wave	2020-03-28	N	0.24	0.35	19
Acute Medical Unit (Floor 1)	First wave	2020-03-28	Y	0.15	0.22	26
Day Surgery (Floor 2)	First wave	2020-03-28	N	-0.89	0.66	1
Critical Care (Floor 3)	First wave	2020-03-28	Y	0	0.39	23
Nuclear Medicine (Floor 5)	First wave	2020-03-28	N	-1	-0.32	0
Short stay surgery/Gynae (Floor 6)	First wave	2020-03-28	N	0.06	-0.41	4
Hyper Acute Stroke Unit (Floor 7)	First wave	2020-03-28	Y	0.54	0.39	18
Respiratory/Infection (Floor 8)	First wave	2020-03-28	Y	0.1	0.05	36
General Surgery (Floor 9)	First wave	2020-03-28	Y	-0.4	-0.26	27
Care of the Elderly (Floor 10)	First wave	2020-03-28	Y	-0.06	1.05	11
Paediatrics (Floor 11)	First wave	2020-03-28	N	-1	-0.27	0
Adolescent (Floor 12)	First wave	2020-03-28	N	-1	-0.3	0
Oncology (Floor 13)	First wave	2020-03-28	N	0.09	0.22	3
Head & Neck (Floor 14)	First wave	2020-03-28	N	0.25	-0.04	3
Private wards (Floor 15)	First wave	2020-03-28	N	-0.48	-0.17	0
Haematology (Floor 16)	First wave	2020-03-28	N	-0.36	-0.39	2
Emergency Department (Floor 0)	First wave	2020-03-29	N	0.21	0.4	13
Acute Medical Unit (Floor 1)	First wave	2020-03-29	Y	0.13	0.33	24
Day Surgery (Floor 2)	First wave	2020-03-29	N	-1	0.72	0
Critical Care (Floor 3)	First wave	2020-03-29	Y	0.22	0.18	21
Nuclear Medicine (Floor 5)	First wave	2020-03-29	N	-1	-0.76	0
Short stay surgery/Gynae (Floor 6)	First wave	2020-03-29	N	0.09	-0.53	4
Hyper Acute Stroke Unit (Floor 7)	First wave	2020-03-29	Y	0.3	0.97	17
Respiratory/Infection (Floor 8)	First wave	2020-03-29	Y	0.08	0.06	36
General Surgery (Floor 9)	First wave	2020-03-29	Y	-0.31	0.06	30
Care of the Elderly (Floor 10)	First wave	2020-03-29	Y	-0.14	0.52	9
Paediatrics (Floor 11)	First wave	2020-03-29	N	-1	-0.3	0
Adolescent (Floor 12)	First wave	2020-03-29	N	-1	-0.4	0
Oncology (Floor 13)	First wave	2020-03-29	N	0.09	0.06	2
Head & Neck (Floor 14)	First wave	2020-03-29	N	-0.07	-0.16	3
Private wards (Floor 15)	First wave	2020-03-29	N	0.34	-0.45	0
Haematology (Floor 16)	First wave	2020-03-29	N	-0.17	0.01	2
Emergency Department (Floor 0)	First wave	2020-03-30	N	-0.03	0.48	13
Acute Medical Unit (Floor 1)	First wave	2020-03-30	Y	0.49	0.21	25
Day Surgery (Floor 2)	First wave	2020-03-30	N	-1	0.42	0
Critical Care (Floor 3)	First wave	2020-03-30	Y	0.09	0.34	25
Nuclear Medicine (Floor 5)	First wave	2020-03-30	N	-1	0.19	0
Short stay surgery/Gynae (Floor 6)	First wave	2020-03-30	N	-0.04	-0.45	4
Hyper Acute Stroke Unit (Floor 7)	First wave	2020-03-30	Y	0.74	0.25	16
Respiratory/Infection (Floor 8)	First wave	2020-03-30	Y	-0.11	0.43	36
General Surgery (Floor 9)	First wave	2020-03-30	Y	-0.09	0.02	37
Care of the Elderly (Floor 10)	First wave	2020-03-30	Y	-0.15	0.87	8
Paediatrics (Floor 11)	First wave	2020-03-30	N	-1	-0.08	0
Adolescent (Floor 12)	First wave	2020-03-30	N	-1	0.01	0
Oncology (Floor 13)	First wave	2020-03-30	N	0.09	0.05	2
Head & Neck (Floor 14)	First wave	2020-03-30	N	0.11	-0.16	3
Private wards (Floor 15)	First wave	2020-03-30	N	-0.59	-0.07	1
Haematology (Floor 16)	First wave	2020-03-30	N	0.02	-0.1	2
Emergency Department (Floor 0)	First wave	2020-03-31	N	0.47	0.49	15
Acute Medical Unit (Floor 1)	First wave	2020-03-31	Y	0.54	0.59	22
Day Surgery (Floor 2)	First wave	2020-03-31	N	0.89	0.19	0
Critical Care (Floor 3)	First wave	2020-03-31	Y	-0.1	0.56	31
Nuclear Medicine (Floor 5)	First wave	2020-03-31	N	-1	0.3	0
Short stay surgery/Gynae (Floor 6)	First wave	2020-03-31	N	-0.05	-0.3	3
Hyper Acute Stroke Unit (Floor 7)	First wave	2020-03-31	Y	0.61	0.2	16
Respiratory/Infection (Floor 8)	First wave	2020-03-31	Y	-0.21	0.85	36
General Surgery (Floor 9)	First wave	2020-03-31	Y	0.05	0.28	39
Care of the Elderly (Floor 10)	First wave	2020-03-31	Y	-0.37	0.72	3
Paediatrics (Floor 11)	First wave	2020-03-31	N	-0.55	0.1	0
Adolescent (Floor 12)	First wave	2020-03-31	N	-1	0.92	0
Oncology (Floor 13)	First wave	2020-03-31	N	-0.06	0	2
Head & Neck (Floor 14)	First wave	2020-03-31	N	0.1	0.26	3
Private wards (Floor 15)	First wave	2020-03-31	N	-0.41	0	0
Haematology (Floor 16)	First wave	2020-03-31	N	0.18	0.09	2
Emergency Department (Floor 0)	First wave	2020-04-01	N	0.24	0.47	27
Acute Medical Unit (Floor 1)	First wave	2020-04-01	Y	0.15	0.44	32
Day Surgery (Floor 2)	First wave	2020-04-01	N	0.38	0.38	0
Critical Care (Floor 3)	First wave	2020-04-01	Y	0	0.51	30
Nuclear Medicine (Floor 5)	First wave	2020-04-01	N	-0.31	-0.14	0
Short stay surgery/Gynae (Floor 6)	First wave	2020-04-01	N	0.16	-0.37	2
Hyper Acute Stroke Unit (Floor 7)	First wave	2020-04-01	Y	0.15	0.24	22
Respiratory/Infection (Floor 8)	First wave	2020-04-01	Y	-0.09	0.3	33
General Surgery (Floor 9)	First wave	2020-04-01	Y	-0.03	0.4	36
Care of the Elderly (Floor 10)	First wave	2020-04-01	Y	-0.33	0.84	3
Paediatrics (Floor 11)	First wave	2020-04-01	N	-1	0.11	0
Adolescent (Floor 12)	First wave	2020-04-01	N	-1	0.41	0
Oncology (Floor 13)	First wave	2020-04-01	N	0.09	0.36	1
Head & Neck (Floor 14)	First wave	2020-04-01	N	-0.04	-0.13	2
Private wards (Floor 15)	First wave	2020-04-01	N	-0.43	0.1	0
Haematology (Floor 16)	First wave	2020-04-01	N	0.02	-0.05	2
Emergency Department (Floor 0)	First wave	2020-04-02	N	0.16	0.52	17
Acute Medical Unit (Floor 1)	First wave	2020-04-02	Y	0.53	0.43	33
Day Surgery (Floor 2)	First wave	2020-04-02	N	0.24	0.6	0
Critical Care (Floor 3)	First wave	2020-04-02	Y	0.05	0.74	27
Nuclear Medicine (Floor 5)	First wave	2020-04-02	N	-0.87	-0.1	0
Short stay surgery/Gynae (Floor 6)	First wave	2020-04-02	N	0.28	-0.23	2
Hyper Acute Stroke Unit (Floor 7)	First wave	2020-04-02	Y	0.25	0.38	22
Respiratory/Infection (Floor 8)	First wave	2020-04-02	Y	0.08	0.27	33
General Surgery (Floor 9)	First wave	2020-04-02	Y	0.12	0.32	40
Care of the Elderly (Floor 10)	First wave	2020-04-02	Y	0.04	0.71	3
Paediatrics (Floor 11)	First wave	2020-04-02	N	-0.65	-0.18	0
Adolescent (Floor 12)	First wave	2020-04-02	N	-0.22	1.12	13
Oncology (Floor 13)	First wave	2020-04-02	N	0.04	0.11	2
Head & Neck (Floor 14)	First wave	2020-04-02	N	0.28	0.07	1
Private wards (Floor 15)	First wave	2020-04-02	N	-0.15	0.01	0
Haematology (Floor 16)	First wave	2020-04-02	N	0.38	0.2	0
Emergency Department (Floor 0)	First wave	2020-04-03	N	0.02	0.46	20
Acute Medical Unit (Floor 1)	First wave	2020-04-03	Y	0.56	0.49	30
Day Surgery (Floor 2)	First wave	2020-04-03	N	0.17	0.57	0
Critical Care (Floor 3)	First wave	2020-04-03	Y	-0.18	0.6	33
Nuclear Medicine (Floor 5)	First wave	2020-04-03	N	-0.87	0.11	0
Short stay surgery/Gynae (Floor 6)	First wave	2020-04-03	N	0.11	-0.38	2
Hyper Acute Stroke Unit (Floor 7)	First wave	2020-04-03	Y	0.85	0.05	19
Respiratory/Infection (Floor 8)	First wave	2020-04-03	Y	0.06	0.06	32
General Surgery (Floor 9)	First wave	2020-04-03	Y	-0.22	0.3	41
Care of the Elderly (Floor 10)	First wave	2020-04-03	Y	-0.15	0.95	2
Paediatrics (Floor 11)	First wave	2020-04-03	N	-0.18	-0.11	0
Adolescent (Floor 12)	First wave	2020-04-03	N	0.36	0.76	19
Oncology (Floor 13)	First wave	2020-04-03	N	0.16	0.37	2
Head & Neck (Floor 14)	First wave	2020-04-03	N	0.05	-0.07	1
Private wards (Floor 15)	First wave	2020-04-03	N	-0.44	-0.07	1
Haematology (Floor 16)	First wave	2020-04-03	N	0.01	-0.27	0
Emergency Department (Floor 0)	First wave	2020-04-04	N	0.11	0.24	12
Acute Medical Unit (Floor 1)	First wave	2020-04-04	Y	0.57	0.31	30
Day Surgery (Floor 2)	First wave	2020-04-04	N	-1	1.17	0
Critical Care (Floor 3)	First wave	2020-04-04	Y	0.06	0.17	33
Nuclear Medicine (Floor 5)	First wave	2020-04-04	N	-1	-0.91	0
Short stay surgery/Gynae (Floor 6)	First wave	2020-04-04	N	-0.2	-0.38	2
Hyper Acute Stroke Unit (Floor 7)	First wave	2020-04-04	Y	1	0.47	20
Respiratory/Infection (Floor 8)	First wave	2020-04-04	Y	-0.16	-0.04	35
General Surgery (Floor 9)	First wave	2020-04-04	Y	-0.32	0.2	30
Care of the Elderly (Floor 10)	First wave	2020-04-04	Y	-0.26	0.92	1
Paediatrics (Floor 11)	First wave	2020-04-04	N	-1	-0.31	0
Adolescent (Floor 12)	First wave	2020-04-04	N	0.01	2.58	18
Oncology (Floor 13)	First wave	2020-04-04	N	-0.09	0.23	2
Head & Neck (Floor 14)	First wave	2020-04-04	N	0.37	0.21	0
Private wards (Floor 15)	First wave	2020-04-04	N	-0.47	-0.03	0
Haematology (Floor 16)	First wave	2020-04-04	N	0.26	-0.44	0
Emergency Department (Floor 0)	First wave	2020-04-05	N	0.36	0.27	14
Acute Medical Unit (Floor 1)	First wave	2020-04-05	Y	0.57	0.28	27
Day Surgery (Floor 2)	First wave	2020-04-05	N	-1	1.01	0
Critical Care (Floor 3)	First wave	2020-04-05	Y	0.25	0.38	34
Nuclear Medicine (Floor 5)	First wave	2020-04-05	N	-1	-0.91	0
Short stay surgery/Gynae (Floor 6)	First wave	2020-04-05	N	-0.13	-0.43	2
Hyper Acute Stroke Unit (Floor 7)	First wave	2020-04-05	Y	1.01	0.54	19
Respiratory/Infection (Floor 8)	First wave	2020-04-05	Y	-0.06	0.01	34
General Surgery (Floor 9)	First wave	2020-04-05	Y	-0.49	0.32	29
Care of the Elderly (Floor 10)	First wave	2020-04-05	Y	0.16	0.48	1
Paediatrics (Floor 11)	First wave	2020-04-05	N	-1	-0.09	0
Adolescent (Floor 12)	First wave	2020-04-05	N	0	1.52	18
Oncology (Floor 13)	First wave	2020-04-05	N	-0.11	0.06	4
Head & Neck (Floor 14)	First wave	2020-04-05	N	0.16	-0.51	0
Private wards (Floor 15)	First wave	2020-04-05	N	-0.73	-0.07	0
Haematology (Floor 16)	First wave	2020-04-05	N	0.41	-0.39	0
Emergency Department (Floor 0)	First wave	2020-04-06	N	0.42	0.26	9
Acute Medical Unit (Floor 1)	First wave	2020-04-06	Y	0.73	0.29	26
Day Surgery (Floor 2)	First wave	2020-04-06	N	0.04	0.26	0
Critical Care (Floor 3)	First wave	2020-04-06	Y	0.2	0.51	33
Nuclear Medicine (Floor 5)	First wave	2020-04-06	N	-0.74	0.08	0
Short stay surgery/Gynae (Floor 6)	First wave	2020-04-06	N	0.15	-0.2	2
Hyper Acute Stroke Unit (Floor 7)	First wave	2020-04-06	Y	0.88	-0.09	22
Respiratory/Infection (Floor 8)	First wave	2020-04-06	Y	0	0.24	35
General Surgery (Floor 9)	First wave	2020-04-06	Y	0.12	0.13	31
Care of the Elderly (Floor 10)	First wave	2020-04-06	Y	-0.12	0.12	8
Paediatrics (Floor 11)	First wave	2020-04-06	N	-1	-0.06	0
Adolescent (Floor 12)	First wave	2020-04-06	N	-0.2	1.06	18
Oncology (Floor 13)	First wave	2020-04-06	N	-0.06	0.43	3
Head & Neck (Floor 14)	First wave	2020-04-06	N	0.08	-0.15	0
Private wards (Floor 15)	First wave	2020-04-06	N	-0.01	0.3	0
Haematology (Floor 16)	First wave	2020-04-06	N	0.45	-0.01	0
Emergency Department (Floor 0)	First wave	2020-04-07	N	-0.06	0.47	11
Acute Medical Unit (Floor 1)	First wave	2020-04-07	Y	1.32	0.3	22
Day Surgery (Floor 2)	First wave	2020-04-07	N	-0.27	0.33	0
Critical Care (Floor 3)	First wave	2020-04-07	Y	0.08	0.54	31
Nuclear Medicine (Floor 5)	First wave	2020-04-07	N	-1	0.29	0
Short stay surgery/Gynae (Floor 6)	First wave	2020-04-07	N	0.01	-0.42	3
Hyper Acute Stroke Unit (Floor 7)	First wave	2020-04-07	Y	1.42	0.07	21
Respiratory/Infection (Floor 8)	First wave	2020-04-07	Y	0.16	0.17	33
General Surgery (Floor 9)	First wave	2020-04-07	Y	-0.09	0.3	34
Care of the Elderly (Floor 10)	First wave	2020-04-07	Y	0.28	0.08	15
Paediatrics (Floor 11)	First wave	2020-04-07	N	0.05	0.39	5
Adolescent (Floor 12)	First wave	2020-04-07	N	0.02	0.85	13
Oncology (Floor 13)	First wave	2020-04-07	N	0.01	0.18	1
Head & Neck (Floor 14)	First wave	2020-04-07	N	0.07	0.02	0
Private wards (Floor 15)	First wave	2020-04-07	N	-0.21	-0.22	0
Haematology (Floor 16)	First wave	2020-04-07	N	0.11	-0.09	0
Emergency Department (Floor 0)	First wave	2020-04-08	N	0.15	0.41	13
Acute Medical Unit (Floor 1)	First wave	2020-04-08	Y	1.55	0.29	18
Day Surgery (Floor 2)	First wave	2020-04-08	N	-0.87	0.32	0
Critical Care (Floor 3)	First wave	2020-04-08	Y	0.14	0.59	31
Nuclear Medicine (Floor 5)	First wave	2020-04-08	N	-1	0.4	0
Short stay surgery/Gynae (Floor 6)	First wave	2020-04-08	N	-0.03	-0.22	2
Hyper Acute Stroke Unit (Floor 7)	First wave	2020-04-08	Y	0.85	0.42	23
Respiratory/Infection (Floor 8)	First wave	2020-04-08	Y	0	0.15	32
General Surgery (Floor 9)	First wave	2020-04-08	Y	0.13	0.15	29
Care of the Elderly (Floor 10)	First wave	2020-04-08	Y	0.36	0.57	19
Paediatrics (Floor 11)	First wave	2020-04-08	N	0.87	0.24	10
Adolescent (Floor 12)	First wave	2020-04-08	N	0.45	1	9
Oncology (Floor 13)	First wave	2020-04-08	N	0.16	0.21	0
Head & Neck (Floor 14)	First wave	2020-04-08	N	-0.17	-0.17	0
Private wards (Floor 15)	First wave	2020-04-08	N	-0.15	-0.05	1
Haematology (Floor 16)	First wave	2020-04-08	N	-0.16	-0.37	0
Emergency Department (Floor 0)	First wave	2020-04-09	N	0.31	0.46	14
Acute Medical Unit (Floor 1)	First wave	2020-04-09	Y	0.78	0.23	22
Day Surgery (Floor 2)	First wave	2020-04-09	N	0.25	0.53	0
Critical Care (Floor 3)	First wave	2020-04-09	Y	0.17	0.46	29
Nuclear Medicine (Floor 5)	First wave	2020-04-09	N	-1	0.34	0
Short stay surgery/Gynae (Floor 6)	First wave	2020-04-09	N	-0.11	-0.29	2
Hyper Acute Stroke Unit (Floor 7)	First wave	2020-04-09	Y	1.37	0.28	22
Respiratory/Infection (Floor 8)	First wave	2020-04-09	Y	-0.18	0.02	25
General Surgery (Floor 9)	First wave	2020-04-09	Y	-0.19	0.24	28
Care of the Elderly (Floor 10)	First wave	2020-04-09	Y	0.39	0.73	21
Paediatrics (Floor 11)	First wave	2020-04-09	N	0.9	0.47	11
Adolescent (Floor 12)	First wave	2020-04-09	N	0.3	1.3	8
Oncology (Floor 13)	First wave	2020-04-09	N	0.19	0.11	0
Head & Neck (Floor 14)	First wave	2020-04-09	N	-0.04	0.05	0
Private wards (Floor 15)	First wave	2020-04-09	N	-0.29	-0.01	0
Haematology (Floor 16)	First wave	2020-04-09	N	0.05	-0.21	0
Emergency Department (Floor 0)	First wave	2020-04-10	N	0.36	0.13	7
Acute Medical Unit (Floor 1)	First wave	2020-04-10	Y	1.46	0.23	18
Day Surgery (Floor 2)	First wave	2020-04-10	N	-0.61	0.49	0
Critical Care (Floor 3)	First wave	2020-04-10	Y	0.25	0.45	25
Nuclear Medicine (Floor 5)	First wave	2020-04-10	N	-1	-0.89	0
Short stay surgery/Gynae (Floor 6)	First wave	2020-04-10	N	-0.14	-0.06	2
Hyper Acute Stroke Unit (Floor 7)	First wave	2020-04-10	Y	1.27	0.21	19
Respiratory/Infection (Floor 8)	First wave	2020-04-10	Y	-0.08	0.33	23
General Surgery (Floor 9)	First wave	2020-04-10	Y	0.05	0.17	22
Care of the Elderly (Floor 10)	First wave	2020-04-10	Y	0.25	0.31	18
Paediatrics (Floor 11)	First wave	2020-04-10	N	0.86	0.68	10
Adolescent (Floor 12)	First wave	2020-04-10	N	0.06	1.51	10
Oncology (Floor 13)	First wave	2020-04-10	N	-0.03	0.17	0
Head & Neck (Floor 14)	First wave	2020-04-10	N	0.04	-0.23	0
Private wards (Floor 15)	First wave	2020-04-10	N	-0.57	0.06	1
Haematology (Floor 16)	First wave	2020-04-10	N	0.12	0.07	0
Emergency Department (Floor 0)	First wave	2020-04-11	N	0.1	0.16	10
Acute Medical Unit (Floor 1)	First wave	2020-04-11	Y	0.56	0.32	20
Day Surgery (Floor 2)	First wave	2020-04-11	N	0.13	0.92	0
Critical Care (Floor 3)	First wave	2020-04-11	Y	0.09	0.1	31
Nuclear Medicine (Floor 5)	First wave	2020-04-11	N	-1	-0.73	0
Short stay surgery/Gynae (Floor 6)	First wave	2020-04-11	N	-0.04	-0.43	2
Hyper Acute Stroke Unit (Floor 7)	First wave	2020-04-11	Y	1.27	0.19	20
Respiratory/Infection (Floor 8)	First wave	2020-04-11	Y	0.26	0.04	20
General Surgery (Floor 9)	First wave	2020-04-11	Y	0.01	0.36	21
Care of the Elderly (Floor 10)	First wave	2020-04-11	Y	0.29	0.34	14
Paediatrics (Floor 11)	First wave	2020-04-11	N	0.78	0.61	9
Adolescent (Floor 12)	First wave	2020-04-11	N	0	1.92	9
Oncology (Floor 13)	First wave	2020-04-11	N	-0.1	0.15	1
Head & Neck (Floor 14)	First wave	2020-04-11	N	0.33	0.09	0
Private wards (Floor 15)	First wave	2020-04-11	N	-0.79	-0.07	0
Haematology (Floor 16)	First wave	2020-04-11	N	0.13	-0.19	0
Emergency Department (Floor 0)	First wave	2020-04-12	N	0.65	0.2	6
Acute Medical Unit (Floor 1)	First wave	2020-04-12	Y	0.99	0.2	19
Day Surgery (Floor 2)	First wave	2020-04-12	N	-0.47	0.59	0
Critical Care (Floor 3)	First wave	2020-04-12	Y	0.16	0.17	33
Nuclear Medicine (Floor 5)	First wave	2020-04-12	N	-1	-0.77	0
Short stay surgery/Gynae (Floor 6)	First wave	2020-04-12	N	-0.12	-0.27	1
Hyper Acute Stroke Unit (Floor 7)	First wave	2020-04-12	Y	1.26	0.29	18
Respiratory/Infection (Floor 8)	First wave	2020-04-12	Y	0.32	0.06	17
General Surgery (Floor 9)	First wave	2020-04-12	Y	0.34	0.19	14
Care of the Elderly (Floor 10)	First wave	2020-04-12	Y	0.19	0.33	14
Paediatrics (Floor 11)	First wave	2020-04-12	N	0.47	0.72	9
Adolescent (Floor 12)	First wave	2020-04-12	N	0.04	1.44	7
Oncology (Floor 13)	First wave	2020-04-12	N	-0.03	0.08	2
Head & Neck (Floor 14)	First wave	2020-04-12	N	-0.06	0.1	0
Private wards (Floor 15)	First wave	2020-04-12	N	-0.89	-0.17	1
Haematology (Floor 16)	First wave	2020-04-12	N	0.24	-0.28	0
Emergency Department (Floor 0)	First wave	2020-04-13	N	0.1	0.12	8
Acute Medical Unit (Floor 1)	First wave	2020-04-13	Y	0.72	0.46	16
Day Surgery (Floor 2)	First wave	2020-04-13	N	-0.5	0.53	0
Critical Care (Floor 3)	First wave	2020-04-13	Y	0.32	0.38	33
Nuclear Medicine (Floor 5)	First wave	2020-04-13	N	-1	-0.89	0
Short stay surgery/Gynae (Floor 6)	First wave	2020-04-13	N	0.04	-0.28	2
Hyper Acute Stroke Unit (Floor 7)	First wave	2020-04-13	Y	1.49	0.08	18
Respiratory/Infection (Floor 8)	First wave	2020-04-13	Y	0.2	0.32	15
General Surgery (Floor 9)	First wave	2020-04-13	Y	-0.12	0.39	18
Care of the Elderly (Floor 10)	First wave	2020-04-13	Y	0.12	0.7	10
Paediatrics (Floor 11)	First wave	2020-04-13	N	0.53	0.51	8
Adolescent (Floor 12)	First wave	2020-04-13	N	0.43	0.81	7
Oncology (Floor 13)	First wave	2020-04-13	N	-0.04	0.24	2
Head & Neck (Floor 14)	First wave	2020-04-13	N	-0.01	-0.1	0
Private wards (Floor 15)	First wave	2020-04-13	N	-1	-0.24	0
Haematology (Floor 16)	First wave	2020-04-13	N	0.31	-0.21	1
Emergency Department (Floor 0)	First wave	2020-04-14	N	0.23	0.43	2
Acute Medical Unit (Floor 1)	First wave	2020-04-14	Y	0.33	0.31	12
Day Surgery (Floor 2)	First wave	2020-04-14	N	-0.97	0.34	0
Critical Care (Floor 3)	First wave	2020-04-14	Y	0.25	0.48	34
Nuclear Medicine (Floor 5)	First wave	2020-04-14	N	-1	0.19	0
Short stay surgery/Gynae (Floor 6)	First wave	2020-04-14	N	0.01	-0.21	1
Hyper Acute Stroke Unit (Floor 7)	First wave	2020-04-14	Y	1.66	-0.01	15
Respiratory/Infection (Floor 8)	First wave	2020-04-14	Y	0.53	0.04	15
General Surgery (Floor 9)	First wave	2020-04-14	Y	-0.06	0.4	15
Care of the Elderly (Floor 10)	First wave	2020-04-14	Y	0.79	0.85	10
Paediatrics (Floor 11)	First wave	2020-04-14	N	1.45	0.8	6
Adolescent (Floor 12)	First wave	2020-04-14	N	0.98	0.74	4
Oncology (Floor 13)	First wave	2020-04-14	N	0.43	0.06	2
Head & Neck (Floor 14)	First wave	2020-04-14	N	0.09	-0.16	0
Private wards (Floor 15)	First wave	2020-04-14	N	-1	-0.04	0
Haematology (Floor 16)	First wave	2020-04-14	N	-0.03	-0.23	1
Emergency Department (Floor 0)	First wave	2020-04-15	N	0.32	0.41	5
Acute Medical Unit (Floor 1)	First wave	2020-04-15	Y	1.19	0.39	9
Day Surgery (Floor 2)	First wave	2020-04-15	N	-0.53	0.19	0
Critical Care (Floor 3)	First wave	2020-04-15	Y	0.27	0.4	32
Nuclear Medicine (Floor 5)	First wave	2020-04-15	N	-1	0.26	0
Short stay surgery/Gynae (Floor 6)	First wave	2020-04-15	N	0.08	-0.17	1
Hyper Acute Stroke Unit (Floor 7)	First wave	2020-04-15	Y	2.06	0.21	13
Respiratory/Infection (Floor 8)	First wave	2020-04-15	Y	0.25	0.17	17
General Surgery (Floor 9)	First wave	2020-04-15	Y	0.11	0.19	13
Care of the Elderly (Floor 10)	First wave	2020-04-15	Y	0.35	0.81	10
Paediatrics (Floor 11)	First wave	2020-04-15	N	1.21	0.34	6
Adolescent (Floor 12)	First wave	2020-04-15	N	0.73	0.88	4
Oncology (Floor 13)	First wave	2020-04-15	N	0.03	0.16	2
Head & Neck (Floor 14)	First wave	2020-04-15	N	-0.2	-0.16	0
Private wards (Floor 15)	First wave	2020-04-15	N	-0.95	0.13	0
Haematology (Floor 16)	First wave	2020-04-15	N	-0.03	-0.03	1
Emergency Department (Floor 0)	First wave	2020-04-16	N	0.74	0.3	7
Acute Medical Unit (Floor 1)	First wave	2020-04-16	Y	1.45	0.25	12
Day Surgery (Floor 2)	First wave	2020-04-16	N	0.75	0.14	0
Critical Care (Floor 3)	First wave	2020-04-16	Y	0.26	0.29	33
Nuclear Medicine (Floor 5)	First wave	2020-04-16	N	0.04	0.07	0
Short stay surgery/Gynae (Floor 6)	First wave	2020-04-16	N	0.01	-0.01	2
Hyper Acute Stroke Unit (Floor 7)	First wave	2020-04-16	Y	1.94	0.24	12
Respiratory/Infection (Floor 8)	First wave	2020-04-16	Y	-0.04	-0.07	19
General Surgery (Floor 9)	First wave	2020-04-16	Y	0.32	0.21	8
Care of the Elderly (Floor 10)	First wave	2020-04-16	Y	0.04	0.84	12
Paediatrics (Floor 11)	First wave	2020-04-16	N	0.51	0.55	4
Adolescent (Floor 12)	First wave	2020-04-16	N	0.45	0.91	3
Oncology (Floor 13)	First wave	2020-04-16	N	0.09	0.4	2
Head & Neck (Floor 14)	First wave	2020-04-16	N	0.45	-0.04	1
Private wards (Floor 15)	First wave	2020-04-16	N	0.1	-0.07	0
Haematology (Floor 16)	First wave	2020-04-16	N	0.13	-0.31	0
Emergency Department (Floor 0)	First wave	2020-04-17	N	0.45	0.35	3
Acute Medical Unit (Floor 1)	First wave	2020-04-17	Y	1.22	0.37	12
Day Surgery (Floor 2)	First wave	2020-04-17	N	-0.1	0.11	0
Critical Care (Floor 3)	First wave	2020-04-17	Y	0.29	0.28	31
Nuclear Medicine (Floor 5)	First wave	2020-04-17	N	-1	0.24	0
Short stay surgery/Gynae (Floor 6)	First wave	2020-04-17	N	0.03	-0.23	2
Hyper Acute Stroke Unit (Floor 7)	First wave	2020-04-17	Y	2.72	0.2	10
Respiratory/Infection (Floor 8)	First wave	2020-04-17	Y	0.47	-0.17	17
General Surgery (Floor 9)	First wave	2020-04-17	Y	0.7	0.12	9
Care of the Elderly (Floor 10)	First wave	2020-04-17	Y	-0.09	0.67	11
Paediatrics (Floor 11)	First wave	2020-04-17	N	-0.51	0.16	0
Adolescent (Floor 12)	First wave	2020-04-17	N	0.18	1.5	3
Oncology (Floor 13)	First wave	2020-04-17	N	0.1	0.15	3
Head & Neck (Floor 14)	First wave	2020-04-17	N	0.19	-0.02	1
Private wards (Floor 15)	First wave	2020-04-17	N	-0.24	-0.08	0
Haematology (Floor 16)	First wave	2020-04-17	N	0.11	-0.26	0
Emergency Department (Floor 0)	First wave	2020-04-18	N	0.52	0.22	6
Acute Medical Unit (Floor 1)	First wave	2020-04-18	Y	0.49	0.22	13
Day Surgery (Floor 2)	First wave	2020-04-18	N	0.79	0.62	0
Critical Care (Floor 3)	First wave	2020-04-18	Y	0.16	0.19	32
Nuclear Medicine (Floor 5)	First wave	2020-04-18	N	-1	-0.59	0
Short stay surgery/Gynae (Floor 6)	First wave	2020-04-18	N	0.2	-0.3	1
Hyper Acute Stroke Unit (Floor 7)	First wave	2020-04-18	Y	2.19	0.37	11
Respiratory/Infection (Floor 8)	First wave	2020-04-18	Y	0.61	-0.25	16
General Surgery (Floor 9)	First wave	2020-04-18	Y	0.07	0.38	8
Care of the Elderly (Floor 10)	First wave	2020-04-18	Y	-0.3	0.82	11
Paediatrics (Floor 11)	First wave	2020-04-18	N	1.34	0.17	1
Adolescent (Floor 12)	First wave	2020-04-18	N	0.27	1.47	3
Oncology (Floor 13)	First wave	2020-04-18	N	-0.01	0.03	2
Head & Neck (Floor 14)	First wave	2020-04-18	N	-0.29	-0.21	0
Private wards (Floor 15)	First wave	2020-04-18	N	-0.95	-0.53	0
Haematology (Floor 16)	First wave	2020-04-18	N	0.2	-0.28	0
Emergency Department (Floor 0)	First wave	2020-04-19	N	0.63	0.18	4
Acute Medical Unit (Floor 1)	First wave	2020-04-19	Y	0.38	0.29	9
Day Surgery (Floor 2)	First wave	2020-04-19	N	-0.59	0.38	0
Critical Care (Floor 3)	First wave	2020-04-19	Y	0.43	0.11	28
Nuclear Medicine (Floor 5)	First wave	2020-04-19	N	-1	-0.82	0
Short stay surgery/Gynae (Floor 6)	First wave	2020-04-19	N	0.41	-0.33	0
Hyper Acute Stroke Unit (Floor 7)	First wave	2020-04-19	Y	1.84	0.09	13
Respiratory/Infection (Floor 8)	First wave	2020-04-19	Y	0.13	-0.09	16
General Surgery (Floor 9)	First wave	2020-04-19	Y	0.32	0.06	8
Care of the Elderly (Floor 10)	First wave	2020-04-19	Y	0.6	0.61	12
Paediatrics (Floor 11)	First wave	2020-04-19	N	0.23	-0.07	1
Adolescent (Floor 12)	First wave	2020-04-19	N	0.33	0.96	4
Oncology (Floor 13)	First wave	2020-04-19	N	-0.05	-0.02	3
Head & Neck (Floor 14)	First wave	2020-04-19	N	-0.02	0.03	1
Private wards (Floor 15)	First wave	2020-04-19	N	-0.95	-0.35	0
Haematology (Floor 16)	First wave	2020-04-19	N	0.21	-0.29	1
Emergency Department (Floor 0)	First wave	2020-04-20	N	0.23	0.26	3
Acute Medical Unit (Floor 1)	First wave	2020-04-20	Y	0.27	0.18	8
Day Surgery (Floor 2)	First wave	2020-04-20	N	-0.05	0.19	0
Critical Care (Floor 3)	First wave	2020-04-20	Y	0.36	0.1	29
Nuclear Medicine (Floor 5)	First wave	2020-04-20	N	-1	0.28	0
Short stay surgery/Gynae (Floor 6)	First wave	2020-04-20	N	0.35	-0.17	1
Hyper Acute Stroke Unit (Floor 7)	First wave	2020-04-20	Y	1.43	0.01	12
Respiratory/Infection (Floor 8)	First wave	2020-04-20	Y	0.14	-0.2	18
General Surgery (Floor 9)	First wave	2020-04-20	Y	0.09	0.25	9
Care of the Elderly (Floor 10)	First wave	2020-04-20	Y	0.72	0.3	11
Paediatrics (Floor 11)	First wave	2020-04-20	N	0.77	0.19	0
Adolescent (Floor 12)	First wave	2020-04-20	N	0.68	1.07	6
Oncology (Floor 13)	First wave	2020-04-20	N	0.03	-0.06	4
Head & Neck (Floor 14)	First wave	2020-04-20	N	0.12	-0.15	1
Private wards (Floor 15)	First wave	2020-04-20	N	-1	-0.14	0
Haematology (Floor 16)	First wave	2020-04-20	N	0.04	-0.18	2
Emergency Department (Floor 0)	First wave	2020-04-21	N	0.45	0.35	3
Acute Medical Unit (Floor 1)	First wave	2020-04-21	Y	1.02	0.23	6
Day Surgery (Floor 2)	First wave	2020-04-21	N	0.05	0.11	0
Critical Care (Floor 3)	First wave	2020-04-21	Y	0.26	0.39	32
Nuclear Medicine (Floor 5)	First wave	2020-04-21	N	-0.31	0.13	0
Short stay surgery/Gynae (Floor 6)	First wave	2020-04-21	N	0.11	-0.17	2
Hyper Acute Stroke Unit (Floor 7)	First wave	2020-04-21	Y	1.95	0.15	9
Respiratory/Infection (Floor 8)	First wave	2020-04-21	Y	0.14	-0.08	19
General Surgery (Floor 9)	First wave	2020-04-21	Y	0.33	0.22	8
Care of the Elderly (Floor 10)	First wave	2020-04-21	Y	0.05	0.5	10
Paediatrics (Floor 11)	First wave	2020-04-21	N	0.39	0.46	0
Adolescent (Floor 12)	First wave	2020-04-21	N	0.52	0.76	4
Oncology (Floor 13)	First wave	2020-04-21	N	0.17	0.05	3
Head & Neck (Floor 14)	First wave	2020-04-21	N	0.26	-0.16	1
Private wards (Floor 15)	First wave	2020-04-21	N	-1	-0.12	0
Haematology (Floor 16)	First wave	2020-04-21	N	-0.04	-0.1	2
Emergency Department (Floor 0)	First wave	2020-04-22	N	0.24	0.26	3
Acute Medical Unit (Floor 1)	First wave	2020-04-22	Y	1.48	0.25	5
Day Surgery (Floor 2)	First wave	2020-04-22	N	0.58	0.19	0
Critical Care (Floor 3)	First wave	2020-04-22	Y	0.15	0.29	31
Nuclear Medicine (Floor 5)	First wave	2020-04-22	N	-0.22	0.14	1
Short stay surgery/Gynae (Floor 6)	First wave	2020-04-22	N	0.45	-0.28	0
Hyper Acute Stroke Unit (Floor 7)	First wave	2020-04-22	Y	1.1	0.13	11
Respiratory/Infection (Floor 8)	First wave	2020-04-22	Y	0.17	-0.15	24
General Surgery (Floor 9)	First wave	2020-04-22	Y	-0.24	0.04	7
Care of the Elderly (Floor 10)	First wave	2020-04-22	Y	0.35	0.24	10
Paediatrics (Floor 11)	First wave	2020-04-22	N	0.87	0.48	1
Adolescent (Floor 12)	First wave	2020-04-22	N	-0.12	1.05	2
Oncology (Floor 13)	First wave	2020-04-22	N	0.36	0.05	2
Head & Neck (Floor 14)	First wave	2020-04-22	N	0.09	-0.13	1
Private wards (Floor 15)	First wave	2020-04-22	N	-0.93	-0.25	0
Haematology (Floor 16)	First wave	2020-04-22	N	-0.04	-0.04	1
Emergency Department (Floor 0)	First wave	2020-04-23	N	0.76	0.37	5
Acute Medical Unit (Floor 1)	First wave	2020-04-23	Y	1.14	0.2	6
Day Surgery (Floor 2)	First wave	2020-04-23	N	1.06	0.16	0
Critical Care (Floor 3)	First wave	2020-04-23	Y	0.43	0.26	29
Nuclear Medicine (Floor 5)	First wave	2020-04-23	N	-1	0.3	0
Short stay surgery/Gynae (Floor 6)	First wave	2020-04-23	N	0.03	-0.39	0
Hyper Acute Stroke Unit (Floor 7)	First wave	2020-04-23	Y	1.72	0.07	10
Respiratory/Infection (Floor 8)	First wave	2020-04-23	Y	0.36	-0.11	26
General Surgery (Floor 9)	First wave	2020-04-23	Y	-1	-0.13	0
Care of the Elderly (Floor 10)	First wave	2020-04-23	Y	0.24	0.61	11
Paediatrics (Floor 11)	First wave	2020-04-23	N	1.46	0.1	1
Adolescent (Floor 12)	First wave	2020-04-23	N	-1	0.89	0
Oncology (Floor 13)	First wave	2020-04-23	N	0.48	0.03	0
Head & Neck (Floor 14)	First wave	2020-04-23	N	0.14	-0.02	1
Private wards (Floor 15)	First wave	2020-04-23	N	-0.95	-0.35	0
Haematology (Floor 16)	First wave	2020-04-23	N	0.17	-0.07	0
Emergency Department (Floor 0)	First wave	2020-04-24	N	0.74	0.34	6
Acute Medical Unit (Floor 1)	First wave	2020-04-24	Y	0.82	0.19	6
Day Surgery (Floor 2)	First wave	2020-04-24	N	0.5	0.09	1
Critical Care (Floor 3)	First wave	2020-04-24	Y	0.49	0.32	26
Nuclear Medicine (Floor 5)	First wave	2020-04-24	N	-1	0.25	0
Short stay surgery/Gynae (Floor 6)	First wave	2020-04-24	N	0.09	-0.37	3
Hyper Acute Stroke Unit (Floor 7)	First wave	2020-04-24	Y	1.64	-0.16	13
Respiratory/Infection (Floor 8)	First wave	2020-04-24	Y	0.36	-0.1	25
General Surgery (Floor 9)	First wave	2020-04-24	Y	-1	-0.32	0
Care of the Elderly (Floor 10)	First wave	2020-04-24	Y	0.08	0.44	11
Paediatrics (Floor 11)	First wave	2020-04-24	N	1.16	0.27	1
Adolescent (Floor 12)	First wave	2020-04-24	N	-1	1.23	0
Oncology (Floor 13)	First wave	2020-04-24	N	0.5	-0.06	0
Head & Neck (Floor 14)	First wave	2020-04-24	N	-0.04	-0.21	1
Private wards (Floor 15)	First wave	2020-04-24	N	-0.92	-0.15	0
Haematology (Floor 16)	First wave	2020-04-24	N	-0.04	-0.22	0
Emergency Department (Floor 0)	First wave	2020-04-25	N	1.13	0.13	2
Acute Medical Unit (Floor 1)	First wave	2020-04-25	Y	0.75	0.1	2
Day Surgery (Floor 2)	First wave	2020-04-25	N	0.14	0.59	1
Critical Care (Floor 3)	First wave	2020-04-25	Y	0.46	0.13	28
Short stay surgery/Gynae (Floor 6)	First wave	2020-04-25	N	0.16	-0.45	2
Hyper Acute Stroke Unit (Floor 7)	First wave	2020-04-25	Y	2.4	0.06	13
Respiratory/Infection (Floor 8)	First wave	2020-04-25	Y	0.42	0.15	21
General Surgery (Floor 9)	First wave	2020-04-25	Y	-1	-0.1	0
Care of the Elderly (Floor 10)	First wave	2020-04-25	Y	0.09	0.5	9
Paediatrics (Floor 11)	First wave	2020-04-25	N	1.09	0.26	1
Adolescent (Floor 12)	First wave	2020-04-25	N	-1	1.25	0
Oncology (Floor 13)	First wave	2020-04-25	N	0.05	-0.1	0
Head & Neck (Floor 14)	First wave	2020-04-25	N	0.29	0.22	1
Private wards (Floor 15)	First wave	2020-04-25	N	-1	-0.14	0
Haematology (Floor 16)	First wave	2020-04-25	N	0.22	-0.09	0
Emergency Department (Floor 0)	First wave	2020-04-26	N	0.47	0.09	5
Acute Medical Unit (Floor 1)	First wave	2020-04-26	Y	0.55	0.08	1
Day Surgery (Floor 2)	First wave	2020-04-26	N	0.52	0.12	0
Critical Care (Floor 3)	First wave	2020-04-26	Y	0.49	0.16	29
Nuclear Medicine (Floor 5)	First wave	2020-04-26	N	-1	-0.32	0
Short stay surgery/Gynae (Floor 6)	First wave	2020-04-26	N	0.01	-0.51	2
Hyper Acute Stroke Unit (Floor 7)	First wave	2020-04-26	Y	1.93	0.19	14
Respiratory/Infection (Floor 8)	First wave	2020-04-26	Y	0.3	0.23	18
General Surgery (Floor 9)	First wave	2020-04-26	Y	-1	-0.28	0
Care of the Elderly (Floor 10)	First wave	2020-04-26	Y	0.12	0.43	12
Paediatrics (Floor 11)	First wave	2020-04-26	N	0.81	0.56	1
Adolescent (Floor 12)	First wave	2020-04-26	N	-1	0.6	0
Oncology (Floor 13)	First wave	2020-04-26	N	0.39	-0.04	0
Head & Neck (Floor 14)	First wave	2020-04-26	N	0.23	-0.17	1
Private wards (Floor 15)	First wave	2020-04-26	N	-1	-0.11	0
Haematology (Floor 16)	First wave	2020-04-26	N	0.13	0.27	0
Emergency Department (Floor 0)	First wave	2020-04-27	N	0.39	0.24	5
Acute Medical Unit (Floor 1)	First wave	2020-04-27	Y	0.24	-0.09	2
Day Surgery (Floor 2)	First wave	2020-04-27	N	0.22	0.15	0
Critical Care (Floor 3)	First wave	2020-04-27	Y	0.37	0.29	28
Nuclear Medicine (Floor 5)	First wave	2020-04-27	N	-1	0.17	0
Short stay surgery/Gynae (Floor 6)	First wave	2020-04-27	N	0.2	-0.38	2
Hyper Acute Stroke Unit (Floor 7)	First wave	2020-04-27	Y	2.39	-0.08	12
Respiratory/Infection (Floor 8)	First wave	2020-04-27	Y	-0.18	0.06	21
General Surgery (Floor 9)	First wave	2020-04-27	Y	-1	0.03	0
Care of the Elderly (Floor 10)	First wave	2020-04-27	Y	0.43	0.48	10
Paediatrics (Floor 11)	First wave	2020-04-27	N	1.26	0.07	1
Adolescent (Floor 12)	First wave	2020-04-27	N	-1	0.64	0
Oncology (Floor 13)	First wave	2020-04-27	N	0.51	0.01	0
Head & Neck (Floor 14)	First wave	2020-04-27	N	0.07	-0.12	1
Private wards (Floor 15)	First wave	2020-04-27	N	-1	-0.04	0
Haematology (Floor 16)	First wave	2020-04-27	N	-0.02	0.02	1
Emergency Department (Floor 0)	First wave	2020-04-28	N	0.58	0.52	2
Acute Medical Unit (Floor 1)	First wave	2020-04-28	Y	0.27	0.05	2
Day Surgery (Floor 2)	First wave	2020-04-28	N	0.37	0.32	0
Critical Care (Floor 3)	First wave	2020-04-28	Y	0.38	0.29	29
Nuclear Medicine (Floor 5)	First wave	2020-04-28	N	0.04	0.09	0
Short stay surgery/Gynae (Floor 6)	First wave	2020-04-28	N	-0.01	-0.37	2
Hyper Acute Stroke Unit (Floor 7)	First wave	2020-04-28	Y	2.18	0.15	10
Respiratory/Infection (Floor 8)	First wave	2020-04-28	Y	0.44	0.18	19
General Surgery (Floor 9)	First wave	2020-04-28	Y	-1	0.07	0
Care of the Elderly (Floor 10)	First wave	2020-04-28	Y	0.45	0.35	10
Paediatrics (Floor 11)	First wave	2020-04-28	N	1.14	0.31	1
Adolescent (Floor 12)	First wave	2020-04-28	N	-1	0.8	0
Oncology (Floor 13)	First wave	2020-04-28	N	0.3	0.2	0
Head & Neck (Floor 14)	First wave	2020-04-28	N	0.56	-0.31	0
Private wards (Floor 15)	First wave	2020-04-28	N	-0.91	-0.27	0
Haematology (Floor 16)	First wave	2020-04-28	N	0.03	-0.01	0
Emergency Department (Floor 0)	First wave	2020-04-29	N	0.37	0.45	3
Acute Medical Unit (Floor 1)	First wave	2020-04-29	Y	0.27	0.02	3
Day Surgery (Floor 2)	First wave	2020-04-29	N	0.26	0.34	0
Critical Care (Floor 3)	First wave	2020-04-29	Y	0.4	0.2	30
Nuclear Medicine (Floor 5)	First wave	2020-04-29	N	-0.65	0.08	2
Short stay surgery/Gynae (Floor 6)	First wave	2020-04-29	N	0.36	-0.12	2
Hyper Acute Stroke Unit (Floor 7)	First wave	2020-04-29	Y	2.41	0.02	9
Respiratory/Infection (Floor 8)	First wave	2020-04-29	Y	0.53	0.06	18
General Surgery (Floor 9)	First wave	2020-04-29	Y	-1	0.08	0
Care of the Elderly (Floor 10)	First wave	2020-04-29	Y	0.18	0.47	10
Paediatrics (Floor 11)	First wave	2020-04-29	N	0.86	0.19	1
Adolescent (Floor 12)	First wave	2020-04-29	N	-1	0.73	0
Oncology (Floor 13)	First wave	2020-04-29	N	0.28	0.07	0
Head & Neck (Floor 14)	First wave	2020-04-29	N	0.48	-0.16	0
Private wards (Floor 15)	First wave	2020-04-29	N	-1	-0.13	0
Haematology (Floor 16)	First wave	2020-04-29	N	0.19	0.12	0
Emergency Department (Floor 0)	First wave	2020-04-30	N	0.43	0.4	5
Acute Medical Unit (Floor 1)	First wave	2020-04-30	Y	0.51	0.11	4
Day Surgery (Floor 2)	First wave	2020-04-30	N	0.13	0.51	1
Critical Care (Floor 3)	First wave	2020-04-30	Y	0.57	0.16	32
Nuclear Medicine (Floor 5)	First wave	2020-04-30	N	-1	0.17	0
Short stay surgery/Gynae (Floor 6)	First wave	2020-04-30	N	0	-0.36	2
Hyper Acute Stroke Unit (Floor 7)	First wave	2020-04-30	Y	2.49	0.15	10
Respiratory/Infection (Floor 8)	First wave	2020-04-30	Y	0.18	0.28	16
General Surgery (Floor 9)	First wave	2020-04-30	Y	-1	-0.18	0
Care of the Elderly (Floor 10)	First wave	2020-04-30	Y	0.63	0.8	10
Paediatrics (Floor 11)	First wave	2020-04-30	N	0.86	-0.14	1
Adolescent (Floor 12)	First wave	2020-04-30	N	-1	1.19	0
Oncology (Floor 13)	First wave	2020-04-30	N	0.49	0.16	1
Head & Neck (Floor 14)	First wave	2020-04-30	N	0.22	0	0
Private wards (Floor 15)	First wave	2020-04-30	N	-0.95	-0.18	0
Haematology (Floor 16)	First wave	2020-04-30	N	0.24	-0.09	0
Emergency Department (Floor 0)	First wave	2020-05-01	N	0.47	0.3	3
Acute Medical Unit (Floor 1)	First wave	2020-05-01	Y	0.49	0.14	4
Day Surgery (Floor 2)	First wave	2020-05-01	N	0.03	0.22	0
Critical Care (Floor 3)	First wave	2020-05-01	Y	0.23	0.21	31
Nuclear Medicine (Floor 5)	First wave	2020-05-01	N	-0.22	0.5	0
Short stay surgery/Gynae (Floor 6)	First wave	2020-05-01	N	0.32	-0.34	1
Hyper Acute Stroke Unit (Floor 7)	First wave	2020-05-01	Y	2.14	0.19	12
Respiratory/Infection (Floor 8)	First wave	2020-05-01	Y	0.17	0.25	15
General Surgery (Floor 9)	First wave	2020-05-01	Y	-1	-0.14	0
Care of the Elderly (Floor 10)	First wave	2020-05-01	Y	0.11	0.58	10
Paediatrics (Floor 11)	First wave	2020-05-01	N	0.97	-0.05	2
Adolescent (Floor 12)	First wave	2020-05-01	N	-1	0.46	0
Oncology (Floor 13)	First wave	2020-05-01	N	0.26	0.04	1
Head & Neck (Floor 14)	First wave	2020-05-01	N	0.6	-0.11	0
Private wards (Floor 15)	First wave	2020-05-01	N	-0.21	-0.26	1
Haematology (Floor 16)	First wave	2020-05-01	N	0.13	-0.05	0
Emergency Department (Floor 0)	First wave	2020-05-02	N	0.36	0.36	2
Acute Medical Unit (Floor 1)	First wave	2020-05-02	Y	0.57	-0.14	2
Day Surgery (Floor 2)	First wave	2020-05-02	N	-1	0.46	0
Critical Care (Floor 3)	First wave	2020-05-02	Y	0.42	0.03	30
Nuclear Medicine (Floor 5)	First wave	2020-05-02	N	-1	-0.49	0
Short stay surgery/Gynae (Floor 6)	First wave	2020-05-02	N	0.08	-0.34	1
Hyper Acute Stroke Unit (Floor 7)	First wave	2020-05-02	Y	1.85	2.07	12
Respiratory/Infection (Floor 8)	First wave	2020-05-02	Y	0.23	0.38	14
General Surgery (Floor 9)	First wave	2020-05-02	Y	-1	-0.4	0
Care of the Elderly (Floor 10)	First wave	2020-05-02	Y	0.44	0.21	6
Paediatrics (Floor 11)	First wave	2020-05-02	N	1.77	0.1	2
Adolescent (Floor 12)	First wave	2020-05-02	N	-1	0.8	0
Oncology (Floor 13)	First wave	2020-05-02	N	0.29	0.21	1
Head & Neck (Floor 14)	First wave	2020-05-02	N	0.74	0.25	0
Private wards (Floor 15)	First wave	2020-05-02	N	0.44	-0.13	1
Haematology (Floor 16)	First wave	2020-05-02	N	0.32	-0.02	0
Emergency Department (Floor 0)	First wave	2020-05-03	N	0.53	0.17	4
Acute Medical Unit (Floor 1)	First wave	2020-05-03	Y	1.16	0.02	3
Day Surgery (Floor 2)	First wave	2020-05-03	N	0.05	0.2	0
Critical Care (Floor 3)	First wave	2020-05-03	Y	0.53	0.06	28
Nuclear Medicine (Floor 5)	First wave	2020-05-03	N	-1	-0.59	0
Short stay surgery/Gynae (Floor 6)	First wave	2020-05-03	N	-0.06	-0.24	0
Hyper Acute Stroke Unit (Floor 7)	First wave	2020-05-03	Y	2.24	1.8	10
Respiratory/Infection (Floor 8)	First wave	2020-05-03	Y	0.13	0.09	15
General Surgery (Floor 9)	First wave	2020-05-03	Y	-1	0.07	0
Care of the Elderly (Floor 10)	First wave	2020-05-03	Y	0.45	0.34	6
Paediatrics (Floor 11)	First wave	2020-05-03	N	0.81	0.08	2
Adolescent (Floor 12)	First wave	2020-05-03	N	-1	0.58	0
Oncology (Floor 13)	First wave	2020-05-03	N	0.4	0.33	1
Head & Neck (Floor 14)	First wave	2020-05-03	N	0.28	-0.13	0
Private wards (Floor 15)	First wave	2020-05-03	N	0.66	-0.36	1
Haematology (Floor 16)	First wave	2020-05-03	N	0.16	0.18	0
Emergency Department (Floor 0)	First wave	2020-05-04	N	0.62	0.2	2
Acute Medical Unit (Floor 1)	First wave	2020-05-04	Y	0.42	0.04	2
Day Surgery (Floor 2)	First wave	2020-05-04	N	0.17	0.13	0
Critical Care (Floor 3)	First wave	2020-05-04	Y	0.36	0.16	28
Nuclear Medicine (Floor 5)	First wave	2020-05-04	N	-0.74	0.16	0
Short stay surgery/Gynae (Floor 6)	First wave	2020-05-04	N	0.18	-0.28	0
Hyper Acute Stroke Unit (Floor 7)	First wave	2020-05-04	Y	2.27	0.81	8
Respiratory/Infection (Floor 8)	First wave	2020-05-04	Y	0.08	0.05	17
General Surgery (Floor 9)	First wave	2020-05-04	Y	-1	0.02	0
Care of the Elderly (Floor 10)	First wave	2020-05-04	Y	0.93	0.71	7
Paediatrics (Floor 11)	First wave	2020-05-04	N	1.54	-0.05	2
Adolescent (Floor 12)	First wave	2020-05-04	N	-1	0.26	0
Oncology (Floor 13)	First wave	2020-05-04	N	0.37	-0.08	1
Head & Neck (Floor 14)	First wave	2020-05-04	N	0.48	-0.28	0
Private wards (Floor 15)	First wave	2020-05-04	N	-0.4	-0.19	0
Haematology (Floor 16)	First wave	2020-05-04	N	0.01	-0.29	0
Emergency Department (Floor 0)	First wave	2020-05-05	N	0.62	0.35	2
Acute Medical Unit (Floor 1)	First wave	2020-05-05	Y	0.68	0.04	0
Day Surgery (Floor 2)	First wave	2020-05-05	N	0.17	0.14	0
Critical Care (Floor 3)	First wave	2020-05-05	Y	0.13	0.29	28
Nuclear Medicine (Floor 5)	First wave	2020-05-05	N	0.04	0.02	0
Short stay surgery/Gynae (Floor 6)	First wave	2020-05-05	N	0.2	-0.11	0
Hyper Acute Stroke Unit (Floor 7)	First wave	2020-05-05	Y	1.37	0.83	9
Respiratory/Infection (Floor 8)	First wave	2020-05-05	Y	0	0.04	22
General Surgery (Floor 9)	First wave	2020-05-05	Y	-1	-0.12	0
Care of the Elderly (Floor 10)	First wave	2020-05-05	Y	0.47	0.26	7
Paediatrics (Floor 11)	First wave	2020-05-05	N	1.15	-0.11	1
Adolescent (Floor 12)	First wave	2020-05-05	N	-1	0.36	0
Oncology (Floor 13)	First wave	2020-05-05	N	0.29	0.08	1
Head & Neck (Floor 14)	First wave	2020-05-05	N	0.39	-0.05	0
Private wards (Floor 15)	First wave	2020-05-05	N	-0.42	-0.2	0
Haematology (Floor 16)	First wave	2020-05-05	N	0.2	-0.05	0
Emergency Department (Floor 0)	First wave	2020-05-06	N	1.13	0.36	4
Acute Medical Unit (Floor 1)	First wave	2020-05-06	Y	0.76	0.05	3
Day Surgery (Floor 2)	First wave	2020-05-06	N	0.49	0.09	0
Critical Care (Floor 3)	First wave	2020-05-06	Y	0.31	0.3	30
Nuclear Medicine (Floor 5)	First wave	2020-05-06	N	-0.87	0.14	0
Short stay surgery/Gynae (Floor 6)	First wave	2020-05-06	N	0.3	-0.14	0
Hyper Acute Stroke Unit (Floor 7)	First wave	2020-05-06	Y	2.39	0.99	9
Respiratory/Infection (Floor 8)	First wave	2020-05-06	Y	0.24	0.24	21
General Surgery (Floor 9)	First wave	2020-05-06	Y	-1	0.12	0
Care of the Elderly (Floor 10)	First wave	2020-05-06	Y	-1	0.32	0
Paediatrics (Floor 11)	First wave	2020-05-06	N	1.28	-0.01	1
Adolescent (Floor 12)	First wave	2020-05-06	N	-1	0.46	0
Oncology (Floor 13)	First wave	2020-05-06	N	0.43	0.23	1
Head & Neck (Floor 14)	First wave	2020-05-06	N	0.05	0.18	1
Private wards (Floor 15)	First wave	2020-05-06	N	-1	-0.12	0
Haematology (Floor 16)	First wave	2020-05-06	N	0.44	-0.15	0
Emergency Department (Floor 0)	First wave	2020-05-07	N	0.94	0.29	2
Acute Medical Unit (Floor 1)	First wave	2020-05-07	Y	0.27	0.07	3
Day Surgery (Floor 2)	First wave	2020-05-07	N	0.38	0.13	0
Critical Care (Floor 3)	First wave	2020-05-07	Y	0.27	0.23	29
Nuclear Medicine (Floor 5)	First wave	2020-05-07	N	-1	0.15	0
Short stay surgery/Gynae (Floor 6)	First wave	2020-05-07	N	0.14	-0.13	1
Hyper Acute Stroke Unit (Floor 7)	First wave	2020-05-07	Y	1.61	0.97	8
Respiratory/Infection (Floor 8)	First wave	2020-05-07	Y	-0.1	0.18	21
General Surgery (Floor 9)	First wave	2020-05-07	Y	-1	1.85	0
Care of the Elderly (Floor 10)	First wave	2020-05-07	Y	-1	0.63	0
Paediatrics (Floor 11)	First wave	2020-05-07	N	1.7	-0.12	1
Adolescent (Floor 12)	First wave	2020-05-07	N	-1	0.97	0
Oncology (Floor 13)	First wave	2020-05-07	N	0.7	0.12	1
Head & Neck (Floor 14)	First wave	2020-05-07	N	0.32	-0.01	1
Private wards (Floor 15)	First wave	2020-05-07	N	-0.65	-0.22	0
Haematology (Floor 16)	First wave	2020-05-07	N	0.06	-0.41	0
Emergency Department (Floor 0)	First wave	2020-05-08	N	0.55	0.09	3
Acute Medical Unit (Floor 1)	First wave	2020-05-08	Y	1.08	-0.02	2
Day Surgery (Floor 2)	First wave	2020-05-08	N	0.06	0	0
Critical Care (Floor 3)	First wave	2020-05-08	Y	0.25	0.25	26
Nuclear Medicine (Floor 5)	First wave	2020-05-08	N	-1	-0.74	0
Short stay surgery/Gynae (Floor 6)	First wave	2020-05-08	N	0.32	0.01	0
Hyper Acute Stroke Unit (Floor 7)	First wave	2020-05-08	Y	1.48	1.15	7
Respiratory/Infection (Floor 8)	First wave	2020-05-08	Y	0.11	0.52	22
General Surgery (Floor 9)	First wave	2020-05-08	Y	-1	1.95	0
Care of the Elderly (Floor 10)	First wave	2020-05-08	Y	-1	1.22	0
Paediatrics (Floor 11)	First wave	2020-05-08	N	1.1	0.06	1
Adolescent (Floor 12)	First wave	2020-05-08	N	-1	0.54	0
Oncology (Floor 13)	First wave	2020-05-08	N	0.59	0.57	1
Head & Neck (Floor 14)	First wave	2020-05-08	N	0.43	0.23	1
Private wards (Floor 15)	First wave	2020-05-08	N	0.07	-0.22	0
Haematology (Floor 16)	First wave	2020-05-08	N	0.35	-0.03	0
Emergency Department (Floor 0)	First wave	2020-05-09	N	0.54	0.17	5
Acute Medical Unit (Floor 1)	First wave	2020-05-09	Y	0.51	-0.14	1
Day Surgery (Floor 2)	First wave	2020-05-09	N	0.36	0.2	0
Critical Care (Floor 3)	First wave	2020-05-09	Y	0.51	0.07	25
Nuclear Medicine (Floor 5)	First wave	2020-05-09	N	-1	-0.79	0
Short stay surgery/Gynae (Floor 6)	First wave	2020-05-09	N	0.43	0	0
Hyper Acute Stroke Unit (Floor 7)	First wave	2020-05-09	Y	1.49	1.86	7
Respiratory/Infection (Floor 8)	First wave	2020-05-09	Y	0.38	-0.16	24
General Surgery (Floor 9)	First wave	2020-05-09	Y	-1	1.14	0
Care of the Elderly (Floor 10)	First wave	2020-05-09	Y	-1	-0.51	0
Paediatrics (Floor 11)	First wave	2020-05-09	N	1.46	-0.05	1
Adolescent (Floor 12)	First wave	2020-05-09	N	-1	0.91	0
Oncology (Floor 13)	First wave	2020-05-09	N	0.28	0.15	1
Head & Neck (Floor 14)	First wave	2020-05-09	N	0.68	0.07	0
Private wards (Floor 15)	First wave	2020-05-09	N	-0.95	-0.51	0
Haematology (Floor 16)	First wave	2020-05-09	N	0.13	-0.1	0
Emergency Department (Floor 0)	First wave	2020-05-10	N	0.53	0.16	0
Acute Medical Unit (Floor 1)	First wave	2020-05-10	Y	0.55	-0.09	1
Day Surgery (Floor 2)	First wave	2020-05-10	N	-0.28	0.19	0
Critical Care (Floor 3)	First wave	2020-05-10	Y	0.42	0.14	24
Nuclear Medicine (Floor 5)	First wave	2020-05-10	N	-1	-0.55	0
Short stay surgery/Gynae (Floor 6)	First wave	2020-05-10	N	0.27	0.05	0
Hyper Acute Stroke Unit (Floor 7)	First wave	2020-05-10	Y	1.61	1.51	8
Respiratory/Infection (Floor 8)	First wave	2020-05-10	Y	0.07	-0.07	27
General Surgery (Floor 9)	First wave	2020-05-10	Y	-1	0.52	0
Care of the Elderly (Floor 10)	First wave	2020-05-10	Y	-1	-0.08	0
Paediatrics (Floor 11)	First wave	2020-05-10	N	1.59	0	1
Adolescent (Floor 12)	First wave	2020-05-10	N	-1	0.53	0
Oncology (Floor 13)	First wave	2020-05-10	N	0.38	0	1
Head & Neck (Floor 14)	First wave	2020-05-10	N	0.39	0.01	0
Private wards (Floor 15)	First wave	2020-05-10	N	-0.09	-0.65	0
Haematology (Floor 16)	First wave	2020-05-10	N	0.09	-0.14	0
Emergency Department (Floor 0)	First wave	2020-05-11	N	0.54	0.22	0
Acute Medical Unit (Floor 1)	First wave	2020-05-11	Y	0.24	-0.05	1
Day Surgery (Floor 2)	First wave	2020-05-11	N	-0.04	0.06	0
Critical Care (Floor 3)	First wave	2020-05-11	Y	0.65	0.22	21
Nuclear Medicine (Floor 5)	First wave	2020-05-11	N	-1	0.4	0
Short stay surgery/Gynae (Floor 6)	First wave	2020-05-11	N	0.49	0.01	0
Hyper Acute Stroke Unit (Floor 7)	First wave	2020-05-11	Y	0.79	1.14	8
Respiratory/Infection (Floor 8)	First wave	2020-05-11	Y	0.42	0.12	27
General Surgery (Floor 9)	First wave	2020-05-11	Y	-1	1.59	0
Care of the Elderly (Floor 10)	First wave	2020-05-11	Y	-1	1.21	0
Paediatrics (Floor 11)	First wave	2020-05-11	N	0.9	-0.08	1
Adolescent (Floor 12)	First wave	2020-05-11	N	-1	0.3	0
Oncology (Floor 13)	First wave	2020-05-11	N	0.45	0.16	1
Head & Neck (Floor 14)	First wave	2020-05-11	N	0.29	0.04	0
Private wards (Floor 15)	First wave	2020-05-11	N	-1	-0.05	0
Haematology (Floor 16)	First wave	2020-05-11	N	0.18	-0.13	0
Emergency Department (Floor 0)	First wave	2020-05-12	N	0.76	0.33	1
Acute Medical Unit (Floor 1)	First wave	2020-05-12	Y	0.61	0.07	1
Day Surgery (Floor 2)	First wave	2020-05-12	N	-0.07	0.16	0
Critical Care (Floor 3)	First wave	2020-05-12	Y	0.34	0.15	24
Nuclear Medicine (Floor 5)	First wave	2020-05-12	N	0.39	0.06	1
Short stay surgery/Gynae (Floor 6)	First wave	2020-05-12	N	0.24	0.08	0
Hyper Acute Stroke Unit (Floor 7)	First wave	2020-05-12	Y	0.67	1.2	6
Respiratory/Infection (Floor 8)	First wave	2020-05-12	Y	0.62	0.37	26
General Surgery (Floor 9)	First wave	2020-05-12	Y	-0.7	0.89	0
Care of the Elderly (Floor 10)	First wave	2020-05-12	Y	-1	0.75	0
Paediatrics (Floor 11)	First wave	2020-05-12	N	0.91	-0.03	1
Adolescent (Floor 12)	First wave	2020-05-12	N	-1	0.03	0
Oncology (Floor 13)	First wave	2020-05-12	N	0.46	0.08	0
Head & Neck (Floor 14)	First wave	2020-05-12	N	0.15	0.02	0
Private wards (Floor 15)	First wave	2020-05-12	N	-1	-0.15	0
Haematology (Floor 16)	First wave	2020-05-12	N	0.52	-0.09	0
Emergency Department (Floor 0)	First wave	2020-05-13	N	0.55	0.49	1
Acute Medical Unit (Floor 1)	First wave	2020-05-13	Y	0.43	-0.13	0
Day Surgery (Floor 2)	First wave	2020-05-13	N	0.52	0.02	0
Critical Care (Floor 3)	First wave	2020-05-13	Y	0.54	0.16	25
Nuclear Medicine (Floor 5)	First wave	2020-05-13	N	-0.31	0.12	1
Short stay surgery/Gynae (Floor 6)	First wave	2020-05-13	N	0.08	0.28	0
Hyper Acute Stroke Unit (Floor 7)	First wave	2020-05-13	Y	0.38	1.36	8
Respiratory/Infection (Floor 8)	First wave	2020-05-13	Y	0.15	0.27	26
General Surgery (Floor 9)	First wave	2020-05-13	Y	-0.06	0.45	1
Care of the Elderly (Floor 10)	First wave	2020-05-13	Y	-1	0.73	0
Paediatrics (Floor 11)	First wave	2020-05-13	N	1.45	-0.07	1
Adolescent (Floor 12)	First wave	2020-05-13	N	-1	0.17	0
Oncology (Floor 13)	First wave	2020-05-13	N	0.34	0.24	0
Head & Neck (Floor 14)	First wave	2020-05-13	N	0.04	0.01	0
Private wards (Floor 15)	First wave	2020-05-13	N	-1	-0.12	0
Haematology (Floor 16)	First wave	2020-05-13	N	0.3	-0.15	0
Emergency Department (Floor 0)	First wave	2020-05-14	N	0.52	0.39	2
Acute Medical Unit (Floor 1)	First wave	2020-05-14	Y	0.49	-0.08	1
Day Surgery (Floor 2)	First wave	2020-05-14	N	0.04	0.01	0
Critical Care (Floor 3)	First wave	2020-05-14	Y	0.61	0.27	23
Nuclear Medicine (Floor 5)	First wave	2020-05-14	N	-0.22	0.03	0
Short stay surgery/Gynae (Floor 6)	First wave	2020-05-14	N	-0.02	0.02	0
Hyper Acute Stroke Unit (Floor 7)	First wave	2020-05-14	Y	1.34	0.88	7
Respiratory/Infection (Floor 8)	First wave	2020-05-14	Y	0.34	-0.01	23
General Surgery (Floor 9)	First wave	2020-05-14	Y	0.3	0.24	1
Care of the Elderly (Floor 10)	First wave	2020-05-14	Y	-1	1.36	0
Paediatrics (Floor 11)	First wave	2020-05-14	N	1.1	0.12	1
Adolescent (Floor 12)	First wave	2020-05-14	N	-1	0.55	0
Oncology (Floor 13)	First wave	2020-05-14	N	0.57	0.15	0
Head & Neck (Floor 14)	First wave	2020-05-14	N	0.39	0.11	0
Private wards (Floor 15)	First wave	2020-05-14	N	-0.87	-0.25	0
Haematology (Floor 16)	First wave	2020-05-14	N	0.3	0.01	0
Emergency Department (Floor 0)	First wave	2020-05-15	N	0.48	0.29	3
Acute Medical Unit (Floor 1)	First wave	2020-05-15	Y	0.46	0	2
Day Surgery (Floor 2)	First wave	2020-05-15	N	0.28	0.01	1
Critical Care (Floor 3)	First wave	2020-05-15	Y	0.56	0.11	23
Nuclear Medicine (Floor 5)	First wave	2020-05-15	N	-0.48	0.19	0
Short stay surgery/Gynae (Floor 6)	First wave	2020-05-15	N	0.41	0.24	0
Hyper Acute Stroke Unit (Floor 7)	First wave	2020-05-15	Y	0.54	0.88	7
Respiratory/Infection (Floor 8)	First wave	2020-05-15	Y	0	0.12	23
General Surgery (Floor 9)	First wave	2020-05-15	Y	0.32	0.15	1
Care of the Elderly (Floor 10)	First wave	2020-05-15	Y	-1	1.57	0
Paediatrics (Floor 11)	First wave	2020-05-15	N	1.28	-0.02	1
Adolescent (Floor 12)	First wave	2020-05-15	N	-1	0.4	0
Oncology (Floor 13)	First wave	2020-05-15	N	0.67	0.11	0
Head & Neck (Floor 14)	First wave	2020-05-15	N	0.18	0.06	0
Private wards (Floor 15)	First wave	2020-05-15	N	-0.9	-0.23	0
Haematology (Floor 16)	First wave	2020-05-15	N	0.5	-0.17	0
Emergency Department (Floor 0)	First wave	2020-05-16	N	0.54	0.13	3
Acute Medical Unit (Floor 1)	First wave	2020-05-16	Y	0.39	0.08	2
Day Surgery (Floor 2)	First wave	2020-05-16	N	0.83	0.11	0
Critical Care (Floor 3)	First wave	2020-05-16	Y	0.31	-0.1	23
Nuclear Medicine (Floor 5)	First wave	2020-05-16	N	-1	-0.84	0
Short stay surgery/Gynae (Floor 6)	First wave	2020-05-16	N	0.39	-0.09	0
Hyper Acute Stroke Unit (Floor 7)	First wave	2020-05-16	Y	1.15	1.52	6
Respiratory/Infection (Floor 8)	First wave	2020-05-16	Y	0.04	0	19
General Surgery (Floor 9)	First wave	2020-05-16	Y	0.02	0.16	1
Care of the Elderly (Floor 10)	First wave	2020-05-16	Y	-1	0.79	0
Paediatrics (Floor 11)	First wave	2020-05-16	N	1.35	0.31	1
Adolescent (Floor 12)	First wave	2020-05-16	N	-1	0.81	0
Oncology (Floor 13)	First wave	2020-05-16	N	0.52	0.07	1
Head & Neck (Floor 14)	First wave	2020-05-16	N	0.62	0.01	0
Private wards (Floor 15)	First wave	2020-05-16	N	0.28	-0.16	0
Haematology (Floor 16)	First wave	2020-05-16	N	0.2	-0.31	0
Emergency Department (Floor 0)	First wave	2020-05-17	N	0.55	0.29	1
Acute Medical Unit (Floor 1)	First wave	2020-05-17	Y	0.99	-0.07	0
Day Surgery (Floor 2)	First wave	2020-05-17	N	0.19	0.33	0
Critical Care (Floor 3)	First wave	2020-05-17	Y	0.66	-0.03	20
Nuclear Medicine (Floor 5)	First wave	2020-05-17	N	-1	-0.66	0
Short stay surgery/Gynae (Floor 6)	First wave	2020-05-17	N	0.44	0.04	0
Hyper Acute Stroke Unit (Floor 7)	First wave	2020-05-17	Y	1.22	1.7	7
Respiratory/Infection (Floor 8)	First wave	2020-05-17	Y	0.62	-0.03	17
General Surgery (Floor 9)	First wave	2020-05-17	Y	0.53	0.42	1
Care of the Elderly (Floor 10)	First wave	2020-05-17	Y	-1	1.32	0
Paediatrics (Floor 11)	First wave	2020-05-17	N	1.14	0.32	1
Adolescent (Floor 12)	First wave	2020-05-17	N	-1	0.56	0
Oncology (Floor 13)	First wave	2020-05-17	N	0.57	0.21	1
Head & Neck (Floor 14)	First wave	2020-05-17	N	0.51	0.26	0
Private wards (Floor 15)	First wave	2020-05-17	N	-1	-0.11	0
Haematology (Floor 16)	First wave	2020-05-17	N	0.46	-0.19	0
Emergency Department (Floor 0)	First wave	2020-05-18	N	0.53	0.32	1
Acute Medical Unit (Floor 1)	First wave	2020-05-18	Y	0.53	-0.1	0
Day Surgery (Floor 2)	First wave	2020-05-18	N	0.27	-0.04	0
Critical Care (Floor 3)	First wave	2020-05-18	Y	0.52	0.12	20
Nuclear Medicine (Floor 5)	First wave	2020-05-18	N	-1	0.13	0
Short stay surgery/Gynae (Floor 6)	First wave	2020-05-18	N	0.24	0.03	0
Hyper Acute Stroke Unit (Floor 7)	First wave	2020-05-18	Y	1.33	0.91	7
Respiratory/Infection (Floor 8)	First wave	2020-05-18	Y	0.82	-0.04	19
General Surgery (Floor 9)	First wave	2020-05-18	Y	0.21	0.54	1
Care of the Elderly (Floor 10)	First wave	2020-05-18	Y	-1	1.99	0
Paediatrics (Floor 11)	First wave	2020-05-18	N	1	-0.01	1
Adolescent (Floor 12)	First wave	2020-05-18	N	-1	0.41	0
Oncology (Floor 13)	First wave	2020-05-18	N	0.47	0.13	1
Head & Neck (Floor 14)	First wave	2020-05-18	N	0.27	0.02	0
Private wards (Floor 15)	First wave	2020-05-18	N	1.18	0.01	0
Haematology (Floor 16)	First wave	2020-05-18	N	0.25	-0.15	0
Emergency Department (Floor 0)	First wave	2020-05-19	N	0.42	0.32	3
Acute Medical Unit (Floor 1)	First wave	2020-05-19	Y	0.43	0.04	1
Day Surgery (Floor 2)	First wave	2020-05-19	N	0.17	-0.04	0
Critical Care (Floor 3)	First wave	2020-05-19	Y	0.57	0.07	18
Nuclear Medicine (Floor 5)	First wave	2020-05-19	N	-1	0.36	0
Short stay surgery/Gynae (Floor 6)	First wave	2020-05-19	N	0.51	0.33	0
Hyper Acute Stroke Unit (Floor 7)	First wave	2020-05-19	Y	1.42	1.06	7
Respiratory/Infection (Floor 8)	First wave	2020-05-19	Y	0.36	0.18	18
General Surgery (Floor 9)	First wave	2020-05-19	Y	0.39	0.29	2
Care of the Elderly (Floor 10)	First wave	2020-05-19	Y	-1	1.3	0
Paediatrics (Floor 11)	First wave	2020-05-19	N	1.18	0	1
Adolescent (Floor 12)	First wave	2020-05-19	N	-1	0.58	0
Oncology (Floor 13)	First wave	2020-05-19	N	0.3	-0.08	1
Head & Neck (Floor 14)	First wave	2020-05-19	N	0.23	0.01	0
Private wards (Floor 15)	First wave	2020-05-19	N	-0.93	-0.37	0
Haematology (Floor 16)	First wave	2020-05-19	N	0.37	0.01	0
Emergency Department (Floor 0)	First wave	2020-05-20	N	0.38	0.22	2
Acute Medical Unit (Floor 1)	First wave	2020-05-20	Y	0.5	-0.1	1
Day Surgery (Floor 2)	First wave	2020-05-20	N	-0.09	0.01	0
Critical Care (Floor 3)	First wave	2020-05-20	Y	0.39	0.03	18
Nuclear Medicine (Floor 5)	First wave	2020-05-20	N	-0.48	0.04	0
Short stay surgery/Gynae (Floor 6)	First wave	2020-05-20	N	0.72	0.56	0
Hyper Acute Stroke Unit (Floor 7)	First wave	2020-05-20	Y	0.85	1.19	10
Respiratory/Infection (Floor 8)	First wave	2020-05-20	Y	0.41	0.16	15
General Surgery (Floor 9)	First wave	2020-05-20	Y	0.57	0.47	2
Care of the Elderly (Floor 10)	First wave	2020-05-20	Y	-1	1.09	0
Paediatrics (Floor 11)	First wave	2020-05-20	N	1.15	-0.03	1
Adolescent (Floor 12)	First wave	2020-05-20	N	-1	0.5	0
Oncology (Floor 13)	First wave	2020-05-20	N	0.28	0.06	0
Head & Neck (Floor 14)	First wave	2020-05-20	N	0.39	0.05	0
Private wards (Floor 15)	First wave	2020-05-20	N	-0.93	-0.13	0
Haematology (Floor 16)	First wave	2020-05-20	N	0.25	-0.09	0
Emergency Department (Floor 0)	First wave	2020-05-21	N	0.36	0.08	1
Acute Medical Unit (Floor 1)	First wave	2020-05-21	Y	0.32	-0.06	1
Day Surgery (Floor 2)	First wave	2020-05-21	N	0.58	0	0
Critical Care (Floor 3)	First wave	2020-05-21	Y	0.45	0.16	16
Nuclear Medicine (Floor 5)	First wave	2020-05-21	N	-0.48	0.14	1
Short stay surgery/Gynae (Floor 6)	First wave	2020-05-21	N	0.52	0.06	0
Hyper Acute Stroke Unit (Floor 7)	First wave	2020-05-21	Y	0.84	1.07	12
Respiratory/Infection (Floor 8)	First wave	2020-05-21	Y	0.32	-0.09	10
General Surgery (Floor 9)	First wave	2020-05-21	Y	0.46	0.19	2
Care of the Elderly (Floor 10)	First wave	2020-05-21	Y	-1	1.56	0
Paediatrics (Floor 11)	First wave	2020-05-21	N	0.96	0.06	1
Adolescent (Floor 12)	First wave	2020-05-21	N	-1	0.43	0
Oncology (Floor 13)	First wave	2020-05-21	N	0.2	0.17	0
Head & Neck (Floor 14)	First wave	2020-05-21	N	0.27	-0.15	0
Private wards (Floor 15)	First wave	2020-05-21	N	0.32	-0.07	0
Haematology (Floor 16)	First wave	2020-05-21	N	0.25	-0.07	0
Emergency Department (Floor 0)	First wave	2020-05-22	N	0.29	0.2	1
Acute Medical Unit (Floor 1)	First wave	2020-05-22	Y	0.25	-0.03	2
Day Surgery (Floor 2)	First wave	2020-05-22	N	0.13	0.12	0
Critical Care (Floor 3)	First wave	2020-05-22	Y	0.37	0.22	16
Nuclear Medicine (Floor 5)	First wave	2020-05-22	N	-0.39	0.29	0
Short stay surgery/Gynae (Floor 6)	First wave	2020-05-22	N	0.37	0.13	0
Hyper Acute Stroke Unit (Floor 7)	First wave	2020-05-22	Y	1	1.07	12
Respiratory/Infection (Floor 8)	First wave	2020-05-22	Y	0.25	0.01	7
General Surgery (Floor 9)	First wave	2020-05-22	Y	0.44	0.47	2
Care of the Elderly (Floor 10)	First wave	2020-05-22	Y	-1	1.59	0
Paediatrics (Floor 11)	First wave	2020-05-22	N	1.15	0.1	1
Adolescent (Floor 12)	First wave	2020-05-22	N	-1	0.79	0
Oncology (Floor 13)	First wave	2020-05-22	N	0.24	0.12	1
Head & Neck (Floor 14)	First wave	2020-05-22	N	0.56	0.13	0
Private wards (Floor 15)	First wave	2020-05-22	N	0.2	0.08	0
Haematology (Floor 16)	First wave	2020-05-22	N	0.35	-0.22	0
Emergency Department (Floor 0)	First wave	2020-05-23	N	0.72	-0.06	1
Acute Medical Unit (Floor 1)	First wave	2020-05-23	Y	0.32	-0.15	1
Day Surgery (Floor 2)	First wave	2020-05-23	N	0.01	0.11	0
Critical Care (Floor 3)	First wave	2020-05-23	Y	0.32	0.01	17
Nuclear Medicine (Floor 5)	First wave	2020-05-23	N	-1	-0.91	0
Short stay surgery/Gynae (Floor 6)	First wave	2020-05-23	N	0.69	0.21	1
Hyper Acute Stroke Unit (Floor 7)	First wave	2020-05-23	Y	1.19	1.57	10
Respiratory/Infection (Floor 8)	First wave	2020-05-23	Y	0.64	-0.24	4
General Surgery (Floor 9)	First wave	2020-05-23	Y	0.23	1.11	1
Care of the Elderly (Floor 10)	First wave	2020-05-23	Y	-1	0.7	0
Paediatrics (Floor 11)	First wave	2020-05-23	N	1.55	0.11	1
Adolescent (Floor 12)	First wave	2020-05-23	N	-1	0.75	0
Oncology (Floor 13)	First wave	2020-05-23	N	0.5	0.15	1
Head & Neck (Floor 14)	First wave	2020-05-23	N	0.36	0.29	0
Private wards (Floor 15)	First wave	2020-05-23	N	-0.87	-0.07	0
Haematology (Floor 16)	First wave	2020-05-23	N	0.36	-0.36	0
Emergency Department (Floor 0)	First wave	2020-05-24	N	0.42	-0.02	1
Acute Medical Unit (Floor 1)	First wave	2020-05-24	Y	0.39	-0.04	1
Day Surgery (Floor 2)	First wave	2020-05-24	N	-0.39	0.27	0
Critical Care (Floor 3)	First wave	2020-05-24	Y	0.59	-0.11	17
Nuclear Medicine (Floor 5)	First wave	2020-05-24	N	-1	-0.62	0
Short stay surgery/Gynae (Floor 6)	First wave	2020-05-24	N	0.39	-0.03	0
Hyper Acute Stroke Unit (Floor 7)	First wave	2020-05-24	Y	0.82	1.16	10
Respiratory/Infection (Floor 8)	First wave	2020-05-24	Y	0.27	-0.15	4
General Surgery (Floor 9)	First wave	2020-05-24	Y	0.13	0.38	0
Care of the Elderly (Floor 10)	First wave	2020-05-24	Y	-1	1.34	0
Paediatrics (Floor 11)	First wave	2020-05-24	N	1.23	0.01	1
Adolescent (Floor 12)	First wave	2020-05-24	N	-1	1.36	0
Oncology (Floor 13)	First wave	2020-05-24	N	0.48	0.03	1
Head & Neck (Floor 14)	First wave	2020-05-24	N	0.16	0.05	0
Private wards (Floor 15)	First wave	2020-05-24	N	-1	-0.28	0
Haematology (Floor 16)	First wave	2020-05-24	N	0.34	-0.14	0
Emergency Department (Floor 0)	First wave	2020-05-25	N	0.51	0.03	3
Acute Medical Unit (Floor 1)	First wave	2020-05-25	Y	0.88	0	1
Day Surgery (Floor 2)	First wave	2020-05-25	N	0.24	-0.09	0
Critical Care (Floor 3)	First wave	2020-05-25	Y	0.58	0.18	17
Nuclear Medicine (Floor 5)	First wave	2020-05-25	N	-1	-0.93	0
Short stay surgery/Gynae (Floor 6)	First wave	2020-05-25	N	0.2	0.4	0
Hyper Acute Stroke Unit (Floor 7)	First wave	2020-05-25	Y	0.75	1.21	13
Respiratory/Infection (Floor 8)	First wave	2020-05-25	Y	0.26	0.07	4
General Surgery (Floor 9)	First wave	2020-05-25	Y	0.18	0.89	0
Care of the Elderly (Floor 10)	First wave	2020-05-25	Y	-1	1.76	0
Paediatrics (Floor 11)	First wave	2020-05-25	N	1.74	0.08	1
Adolescent (Floor 12)	First wave	2020-05-25	N	-1	1.1	0
Oncology (Floor 13)	First wave	2020-05-25	N	0.35	0.34	1
Head & Neck (Floor 14)	First wave	2020-05-25	N	0.44	0	0
Private wards (Floor 15)	First wave	2020-05-25	N	-1	0.48	0
Haematology (Floor 16)	First wave	2020-05-25	N	0.58	-0.18	0
Emergency Department (Floor 0)	First wave	2020-05-26	N	0.3	0.11	2
Acute Medical Unit (Floor 1)	First wave	2020-05-26	Y	0.13	-0.07	0
Day Surgery (Floor 2)	First wave	2020-05-26	N	0.13	-0.06	0
Critical Care (Floor 3)	First wave	2020-05-26	Y	0.41	0.33	16
Nuclear Medicine (Floor 5)	First wave	2020-05-26	N	-0.57	-0.04	0
Short stay surgery/Gynae (Floor 6)	First wave	2020-05-26	N	0.45	0.33	0
Hyper Acute Stroke Unit (Floor 7)	First wave	2020-05-26	Y	0.37	0.83	16
Respiratory/Infection (Floor 8)	First wave	2020-05-26	Y	0.28	-0.11	3
General Surgery (Floor 9)	First wave	2020-05-26	Y	0.62	0.5	0
Care of the Elderly (Floor 10)	First wave	2020-05-26	Y	-1	1.12	0
Paediatrics (Floor 11)	First wave	2020-05-26	N	1.36	-0.34	1
Adolescent (Floor 12)	First wave	2020-05-26	N	-1	0.21	0
Oncology (Floor 13)	First wave	2020-05-26	N	0.58	0.12	0
Head & Neck (Floor 14)	First wave	2020-05-26	N	0.17	0.13	1
Private wards (Floor 15)	First wave	2020-05-26	N	-0.93	-0.02	0
Haematology (Floor 16)	First wave	2020-05-26	N	0.37	-0.07	0
Emergency Department (Floor 0)	First wave	2020-05-27	N	0.3	0.18	2
Acute Medical Unit (Floor 1)	First wave	2020-05-27	Y	0.42	0.04	1
Day Surgery (Floor 2)	First wave	2020-05-27	N	0.24	0.2	0
Critical Care (Floor 3)	First wave	2020-05-27	Y	0.26	0.48	13
Nuclear Medicine (Floor 5)	First wave	2020-05-27	N	-0.48	-0.02	0
Short stay surgery/Gynae (Floor 6)	First wave	2020-05-27	N	0.02	0.3	0
Hyper Acute Stroke Unit (Floor 7)	First wave	2020-05-27	Y	0.45	0.79	16
Respiratory/Infection (Floor 8)	First wave	2020-05-27	Y	0.21	-0.23	6
General Surgery (Floor 9)	First wave	2020-05-27	Y	0.47	0.5	1
Care of the Elderly (Floor 10)	First wave	2020-05-27	Y	-1	0.88	0
Paediatrics (Floor 11)	First wave	2020-05-27	N	1.21	-0.14	1
Adolescent (Floor 12)	First wave	2020-05-27	N	-1	0.2	0
Oncology (Floor 13)	First wave	2020-05-27	N	0.76	0.21	0
Head & Neck (Floor 14)	First wave	2020-05-27	N	0.27	0.11	1
Private wards (Floor 15)	First wave	2020-05-27	N	-0.93	0.21	0
Haematology (Floor 16)	First wave	2020-05-27	N	0.34	-0.14	0
Emergency Department (Floor 0)	First wave	2020-05-28	N	0.33	0.1	2
Acute Medical Unit (Floor 1)	First wave	2020-05-28	Y	0.74	0.04	1
Day Surgery (Floor 2)	First wave	2020-05-28	N	0.07	0.14	0
Critical Care (Floor 3)	First wave	2020-05-28	Y	0.34	0.22	10
Nuclear Medicine (Floor 5)	First wave	2020-05-28	N	-0.74	0.27	0
Short stay surgery/Gynae (Floor 6)	First wave	2020-05-28	N	-0.15	0.54	0
Hyper Acute Stroke Unit (Floor 7)	First wave	2020-05-28	Y	0.45	0.89	14
Respiratory/Infection (Floor 8)	First wave	2020-05-28	Y	0.18	-0.06	6
General Surgery (Floor 9)	First wave	2020-05-28	Y	0.11	0.07	1
Care of the Elderly (Floor 10)	First wave	2020-05-28	Y	-0.35	1.07	0
Paediatrics (Floor 11)	First wave	2020-05-28	N	1.52	0.13	1
Adolescent (Floor 12)	First wave	2020-05-28	N	-1	0.3	0
Oncology (Floor 13)	First wave	2020-05-28	N	0.28	0.24	0
Head & Neck (Floor 14)	First wave	2020-05-28	N	0.24	0.09	0
Private wards (Floor 15)	First wave	2020-05-28	N	0.19	-0.43	0
Haematology (Floor 16)	First wave	2020-05-28	N	0.37	0.1	0
Emergency Department (Floor 0)	First wave	2020-05-29	N	0.43	0.07	1
Acute Medical Unit (Floor 1)	First wave	2020-05-29	Y	0.31	-0.12	1
Day Surgery (Floor 2)	First wave	2020-05-29	N	0.22	0.32	0
Critical Care (Floor 3)	First wave	2020-05-29	Y	0.51	0.32	10
Nuclear Medicine (Floor 5)	First wave	2020-05-29	N	-0.48	0.25	0
Short stay surgery/Gynae (Floor 6)	First wave	2020-05-29	N	-1	0.87	0
Hyper Acute Stroke Unit (Floor 7)	First wave	2020-05-29	Y	0.62	0.84	12
Respiratory/Infection (Floor 8)	First wave	2020-05-29	Y	0.29	0.11	5
General Surgery (Floor 9)	First wave	2020-05-29	Y	0.19	0.49	1
Care of the Elderly (Floor 10)	First wave	2020-05-29	Y	-0.09	0.65	0
Paediatrics (Floor 11)	First wave	2020-05-29	N	0.54	0.25	1
Adolescent (Floor 12)	First wave	2020-05-29	N	-1	0.45	0
Oncology (Floor 13)	First wave	2020-05-29	N	0.16	0.32	1
Head & Neck (Floor 14)	First wave	2020-05-29	N	0.34	-0.06	0
Private wards (Floor 15)	First wave	2020-05-29	N	-0.86	0.09	0
Haematology (Floor 16)	First wave	2020-05-29	N	0.28	-0.19	0
Emergency Department (Floor 0)	First wave	2020-05-30	N	0.43	-0.11	1
Acute Medical Unit (Floor 1)	First wave	2020-05-30	Y	0.23	-0.16	1
Day Surgery (Floor 2)	First wave	2020-05-30	N	-0.69	0.14	0
Critical Care (Floor 3)	First wave	2020-05-30	Y	0.45	-0.01	10
Nuclear Medicine (Floor 5)	First wave	2020-05-30	N	-1	-0.77	0
Short stay surgery/Gynae (Floor 6)	First wave	2020-05-30	N	-1	-0.16	0
Hyper Acute Stroke Unit (Floor 7)	First wave	2020-05-30	Y	0.86	1.35	11
Respiratory/Infection (Floor 8)	First wave	2020-05-30	Y	0.32	-0.22	5
General Surgery (Floor 9)	First wave	2020-05-30	Y	0.31	0.58	1
Care of the Elderly (Floor 10)	First wave	2020-05-30	Y	0.39	0.77	0
Paediatrics (Floor 11)	First wave	2020-05-30	N	-1	0.29	0
Adolescent (Floor 12)	First wave	2020-05-30	N	-1	2.48	0
Oncology (Floor 13)	First wave	2020-05-30	N	0.43	0.07	1
Head & Neck (Floor 14)	First wave	2020-05-30	N	0.36	0.05	0
Private wards (Floor 15)	First wave	2020-05-30	N	-0.91	-0.19	0
Haematology (Floor 16)	First wave	2020-05-30	N	0.33	0.13	0
Emergency Department (Floor 0)	First wave	2020-05-31	N	0.59	-0.06	2
Acute Medical Unit (Floor 1)	First wave	2020-05-31	Y	0.42	-0.24	0
Day Surgery (Floor 2)	First wave	2020-05-31	N	-0.28	0.38	0
Critical Care (Floor 3)	First wave	2020-05-31	Y	0.32	0.07	10
Nuclear Medicine (Floor 5)	First wave	2020-05-31	N	-1	-0.57	0
Short stay surgery/Gynae (Floor 6)	First wave	2020-05-31	N	-1	0.16	0
Hyper Acute Stroke Unit (Floor 7)	First wave	2020-05-31	Y	0.71	1.19	10
Respiratory/Infection (Floor 8)	First wave	2020-05-31	Y	0.43	-0.16	5
General Surgery (Floor 9)	First wave	2020-05-31	Y	0.5	0.81	1
Care of the Elderly (Floor 10)	First wave	2020-05-31	Y	0.54	0.61	0
Paediatrics (Floor 11)	First wave	2020-05-31	N	-1	-0.28	0
Adolescent (Floor 12)	First wave	2020-05-31	N	-1	1.67	0
Oncology (Floor 13)	First wave	2020-05-31	N	0.43	-0.13	0
Head & Neck (Floor 14)	First wave	2020-05-31	N	0.63	-0.13	0
Private wards (Floor 15)	First wave	2020-05-31	N	-1	-0.15	0
Haematology (Floor 16)	First wave	2020-05-31	N	0.14	0	0
Emergency Department (Floor 0)	First wave	2020-06-01	N	0.37	-0.11	0
Acute Medical Unit (Floor 1)	First wave	2020-06-01	Y	0.28	-0.17	0
Day Surgery (Floor 2)	First wave	2020-06-01	N	0.25	-0.16	0
Critical Care (Floor 3)	First wave	2020-06-01	Y	0.48	0	10
Nuclear Medicine (Floor 5)	First wave	2020-06-01	N	-1	0.2	0
Short stay surgery/Gynae (Floor 6)	First wave	2020-06-01	N	0.8	0.53	0
Hyper Acute Stroke Unit (Floor 7)	First wave	2020-06-01	Y	0.56	0.81	10
Respiratory/Infection (Floor 8)	First wave	2020-06-01	Y	0.23	0.11	5
General Surgery (Floor 9)	First wave	2020-06-01	Y	0.4	0.46	1
Care of the Elderly (Floor 10)	First wave	2020-06-01	Y	0.42	0.74	0
Paediatrics (Floor 11)	First wave	2020-06-01	N	-1	-0.2	0
Adolescent (Floor 12)	First wave	2020-06-01	N	-1	0.58	0
Oncology (Floor 13)	First wave	2020-06-01	N	0.16	-0.04	0
Head & Neck (Floor 14)	First wave	2020-06-01	N	0.43	0.04	0
Private wards (Floor 15)	First wave	2020-06-01	N	-0.89	-0.09	0
Haematology (Floor 16)	First wave	2020-06-01	N	0.33	0.03	0
Emergency Department (Floor 0)	First wave	2020-06-02	N	0.46	-0.06	0
Acute Medical Unit (Floor 1)	First wave	2020-06-02	Y	0.34	-0.05	0
Day Surgery (Floor 2)	First wave	2020-06-02	N	-0.16	-0.04	0
Critical Care (Floor 3)	First wave	2020-06-02	Y	0.68	0.24	9
Nuclear Medicine (Floor 5)	First wave	2020-06-02	N	1.17	0.07	0
Short stay surgery/Gynae (Floor 6)	First wave	2020-06-02	N	0.46	0.62	0
Hyper Acute Stroke Unit (Floor 7)	First wave	2020-06-02	Y	0.5	0.95	10
Respiratory/Infection (Floor 8)	First wave	2020-06-02	Y	0.27	0.26	7
General Surgery (Floor 9)	First wave	2020-06-02	Y	0.4	0.32	1
Care of the Elderly (Floor 10)	First wave	2020-06-02	Y	0.2	0.69	0
Paediatrics (Floor 11)	First wave	2020-06-02	N	-1	0.42	0
Adolescent (Floor 12)	First wave	2020-06-02	N	-1	0.12	0
Oncology (Floor 13)	First wave	2020-06-02	N	0.21	0.09	0
Head & Neck (Floor 14)	First wave	2020-06-02	N	0.26	0.09	0
Private wards (Floor 15)	First wave	2020-06-02	N	0.36	0.02	0
Haematology (Floor 16)	First wave	2020-06-02	N	0.37	0.24	0
Emergency Department (Floor 0)	First wave	2020-06-03	N	0.47	-0.05	2
Acute Medical Unit (Floor 1)	First wave	2020-06-03	Y	0.56	-0.08	1
Day Surgery (Floor 2)	First wave	2020-06-03	N	-0.12	0.03	0
Critical Care (Floor 3)	First wave	2020-06-03	Y	0.28	0.25	9
Nuclear Medicine (Floor 5)	First wave	2020-06-03	N	1.57	-0.18	1
Short stay surgery/Gynae (Floor 6)	First wave	2020-06-03	N	0.67	1.13	0
Hyper Acute Stroke Unit (Floor 7)	First wave	2020-06-03	Y	0.7	0.94	9
Respiratory/Infection (Floor 8)	First wave	2020-06-03	Y	0.28	0.15	8
General Surgery (Floor 9)	First wave	2020-06-03	Y	0.25	0.37	1
Care of the Elderly (Floor 10)	First wave	2020-06-03	Y	0.31	0.68	0
Paediatrics (Floor 11)	First wave	2020-06-03	N	-1	0.2	0
Adolescent (Floor 12)	First wave	2020-06-03	N	-1	0.35	0
Oncology (Floor 13)	First wave	2020-06-03	N	0.57	0.28	0
Head & Neck (Floor 14)	First wave	2020-06-03	N	0.14	-0.03	0
Private wards (Floor 15)	First wave	2020-06-03	N	-1	-0.03	0
Haematology (Floor 16)	First wave	2020-06-03	N	0.12	0.05	0
Emergency Department (Floor 0)	First wave	2020-06-04	N	0.44	0.04	2
Acute Medical Unit (Floor 1)	First wave	2020-06-04	Y	0.81	-0.1	2
Day Surgery (Floor 2)	First wave	2020-06-04	N	-0.28	0.1	0
Critical Care (Floor 3)	First wave	2020-06-04	Y	0.37	0.05	8
Nuclear Medicine (Floor 5)	First wave	2020-06-04	N	-0.26	0.25	1
Short stay surgery/Gynae (Floor 6)	First wave	2020-06-04	N	0.88	0.69	0
Hyper Acute Stroke Unit (Floor 7)	First wave	2020-06-04	Y	0.67	1.19	9
Respiratory/Infection (Floor 8)	First wave	2020-06-04	Y	0.21	0.12	8
General Surgery (Floor 9)	First wave	2020-06-04	Y	0.37	0.1	1
Care of the Elderly (Floor 10)	First wave	2020-06-04	Y	0.27	0.95	0
Paediatrics (Floor 11)	First wave	2020-06-04	N	-1	0.03	0
Adolescent (Floor 12)	First wave	2020-06-04	N	-1	0.04	0
Oncology (Floor 13)	First wave	2020-06-04	N	0.63	0.11	0
Head & Neck (Floor 14)	First wave	2020-06-04	N	0.4	0.03	0
Private wards (Floor 15)	First wave	2020-06-04	N	-0.57	-0.32	0
Haematology (Floor 16)	First wave	2020-06-04	N	0.39	-0.06	0
Emergency Department (Floor 0)	First wave	2020-06-05	N	0.37	-0.07	2
Acute Medical Unit (Floor 1)	First wave	2020-06-05	Y	0.57	0.01	1
Day Surgery (Floor 2)	First wave	2020-06-05	N	-0.14	0	0
Critical Care (Floor 3)	First wave	2020-06-05	Y	0.36	0.19	8
Nuclear Medicine (Floor 5)	First wave	2020-06-05	N	-0.18	0.12	0
Short stay surgery/Gynae (Floor 6)	First wave	2020-06-05	N	1.72	0.78	0
Hyper Acute Stroke Unit (Floor 7)	First wave	2020-06-05	Y	0.55	1.22	8
Respiratory/Infection (Floor 8)	First wave	2020-06-05	Y	0.18	-0.11	8
General Surgery (Floor 9)	First wave	2020-06-05	Y	0.47	0.5	1
Care of the Elderly (Floor 10)	First wave	2020-06-05	Y	0.36	0.82	1
Paediatrics (Floor 11)	First wave	2020-06-05	N	-1	0.46	0
Adolescent (Floor 12)	First wave	2020-06-05	N	-1	0.38	0
Oncology (Floor 13)	First wave	2020-06-05	N	0.34	0.12	0
Head & Neck (Floor 14)	First wave	2020-06-05	N	0.63	-0.03	0
Private wards (Floor 15)	First wave	2020-06-05	N	-0.87	-0.07	2
Haematology (Floor 16)	First wave	2020-06-05	N	0.08	-0.22	0
Emergency Department (Floor 0)	First wave	2020-06-06	N	0.42	-0.16	1
Acute Medical Unit (Floor 1)	First wave	2020-06-06	Y	0.65	0.02	1
Day Surgery (Floor 2)	First wave	2020-06-06	N	-1	0.04	0
Critical Care (Floor 3)	First wave	2020-06-06	Y	0.49	0.05	7
Nuclear Medicine (Floor 5)	First wave	2020-06-06	N	-1	-0.13	0
Short stay surgery/Gynae (Floor 6)	First wave	2020-06-06	N	0.54	0.02	0
Hyper Acute Stroke Unit (Floor 7)	First wave	2020-06-06	Y	1.02	1.53	6
Respiratory/Infection (Floor 8)	First wave	2020-06-06	Y	0.04	-0.33	8
General Surgery (Floor 9)	First wave	2020-06-06	Y	0.21	0.51	1
Care of the Elderly (Floor 10)	First wave	2020-06-06	Y	0.32	0.4	2
Paediatrics (Floor 11)	First wave	2020-06-06	N	-1	0.17	0
Adolescent (Floor 12)	First wave	2020-06-06	N	-1	-0.23	0
Oncology (Floor 13)	First wave	2020-06-06	N	0.46	0.04	0
Head & Neck (Floor 14)	First wave	2020-06-06	N	0.43	0.13	0
Private wards (Floor 15)	First wave	2020-06-06	N	-0.8	-0.5	1
Haematology (Floor 16)	First wave	2020-06-06	N	0.1	-0.11	0
Emergency Department (Floor 0)	First wave	2020-06-07	N	0.65	0.15	0
Acute Medical Unit (Floor 1)	First wave	2020-06-07	Y	0.6	-0.11	0
Day Surgery (Floor 2)	First wave	2020-06-07	N	-0.17	0.15	0
Critical Care (Floor 3)	First wave	2020-06-07	Y	0.36	0.1	6
Nuclear Medicine (Floor 5)	First wave	2020-06-07	N	-1	-0.7	0
Short stay surgery/Gynae (Floor 6)	First wave	2020-06-07	N	0.62	0.11	0
Hyper Acute Stroke Unit (Floor 7)	First wave	2020-06-07	Y	0.44	1.57	8
Respiratory/Infection (Floor 8)	First wave	2020-06-07	Y	0.15	-0.11	8
General Surgery (Floor 9)	First wave	2020-06-07	Y	0.27	0.62	1
Care of the Elderly (Floor 10)	First wave	2020-06-07	Y	0.27	0.57	2
Paediatrics (Floor 11)	First wave	2020-06-07	N	-1	-0.17	0
Adolescent (Floor 12)	First wave	2020-06-07	N	-1	-0.11	0
Oncology (Floor 13)	First wave	2020-06-07	N	0.57	0.04	0
Head & Neck (Floor 14)	First wave	2020-06-07	N	0.53	0.26	0
Private wards (Floor 15)	First wave	2020-06-07	N	-0.67	-0.26	1
Haematology (Floor 16)	First wave	2020-06-07	N	0.12	-0.08	0
Emergency Department (Floor 0)	First wave	2020-06-08	N	0.61	0.18	2
Acute Medical Unit (Floor 1)	First wave	2020-06-08	Y	0.23	-0.05	1
Day Surgery (Floor 2)	First wave	2020-06-08	N	0.28	0	0
Critical Care (Floor 3)	First wave	2020-06-08	Y	0.44	0.12	6
Nuclear Medicine (Floor 5)	First wave	2020-06-08	N	-0.39	0.21	0
Short stay surgery/Gynae (Floor 6)	First wave	2020-06-08	N	0.58	0.53	0
Hyper Acute Stroke Unit (Floor 7)	First wave	2020-06-08	Y	0.4	0.64	8
Respiratory/Infection (Floor 8)	First wave	2020-06-08	Y	0.23	0.01	7
General Surgery (Floor 9)	First wave	2020-06-08	Y	0.21	0.24	1
Care of the Elderly (Floor 10)	First wave	2020-06-08	Y	0.28	0.75	2
Paediatrics (Floor 11)	First wave	2020-06-08	N	-1	0.27	0
Adolescent (Floor 12)	First wave	2020-06-08	N	-1	0.09	0
Oncology (Floor 13)	First wave	2020-06-08	N	0.47	0.18	0
Head & Neck (Floor 14)	First wave	2020-06-08	N	0.17	0.2	0
Private wards (Floor 15)	First wave	2020-06-08	N	-0.95	0.07	0
Haematology (Floor 16)	First wave	2020-06-08	N	0.14	-0.04	0
Emergency Department (Floor 0)	First wave	2020-06-09	N	0.31	0.13	0
Acute Medical Unit (Floor 1)	First wave	2020-06-09	Y	0.51	-0.1	1
Day Surgery (Floor 2)	First wave	2020-06-09	N	0.07	-0.04	0
Critical Care (Floor 3)	First wave	2020-06-09	Y	0.4	0.23	7
Nuclear Medicine (Floor 5)	First wave	2020-06-09	N	-0.22	0.09	0
Short stay surgery/Gynae (Floor 6)	First wave	2020-06-09	N	0.61	0.98	0
Hyper Acute Stroke Unit (Floor 7)	First wave	2020-06-09	Y	0.25	0.89	9
Respiratory/Infection (Floor 8)	First wave	2020-06-09	Y	0.25	0.3	7
General Surgery (Floor 9)	First wave	2020-06-09	Y	0.37	0.52	1
Care of the Elderly (Floor 10)	First wave	2020-06-09	Y	0.37	0.92	2
Paediatrics (Floor 11)	First wave	2020-06-09	N	-1	0.3	0
Adolescent (Floor 12)	First wave	2020-06-09	N	-1	-0.1	0
Oncology (Floor 13)	First wave	2020-06-09	N	0.64	0.04	0
Head & Neck (Floor 14)	First wave	2020-06-09	N	-0.03	0.42	0
Private wards (Floor 15)	First wave	2020-06-09	N	0.24	0.08	1
Haematology (Floor 16)	First wave	2020-06-09	N	0.18	-0.07	0
Emergency Department (Floor 0)	First wave	2020-06-10	N	0.25	0.15	1
Acute Medical Unit (Floor 1)	First wave	2020-06-10	Y	0.38	-0.08	1
Day Surgery (Floor 2)	First wave	2020-06-10	N	0.33	-0.02	0
Critical Care (Floor 3)	First wave	2020-06-10	Y	0.08	0.19	5
Nuclear Medicine (Floor 5)	First wave	2020-06-10	N	0.56	-0.12	0
Short stay surgery/Gynae (Floor 6)	First wave	2020-06-10	N	1.19	0.74	0
Hyper Acute Stroke Unit (Floor 7)	First wave	2020-06-10	Y	0.59	1.21	8
Respiratory/Infection (Floor 8)	First wave	2020-06-10	Y	0.52	0.2	5
General Surgery (Floor 9)	First wave	2020-06-10	Y	0.23	0.28	1
Care of the Elderly (Floor 10)	First wave	2020-06-10	Y	0.31	0.89	2
Paediatrics (Floor 11)	First wave	2020-06-10	N	-0.93	0.34	0
Adolescent (Floor 12)	First wave	2020-06-10	N	-0.37	0.16	0
Oncology (Floor 13)	First wave	2020-06-10	N	0.61	0.12	0
Head & Neck (Floor 14)	First wave	2020-06-10	N	0.11	0.1	0
Private wards (Floor 15)	First wave	2020-06-10	N	-1	-0.11	0
Haematology (Floor 16)	First wave	2020-06-10	N	0.24	-0.05	1
Emergency Department (Floor 0)	First wave	2020-06-11	N	0.28	0.12	1
Acute Medical Unit (Floor 1)	First wave	2020-06-11	Y	0.28	-0.02	1
Day Surgery (Floor 2)	First wave	2020-06-11	N	0.34	-0.04	0
Critical Care (Floor 3)	First wave	2020-06-11	Y	0.21	0.25	5
Nuclear Medicine (Floor 5)	First wave	2020-06-11	N	-0.06	-0.04	1
Short stay surgery/Gynae (Floor 6)	First wave	2020-06-11	N	0.86	0.6	0
Hyper Acute Stroke Unit (Floor 7)	First wave	2020-06-11	Y	0.28	0.68	7
Respiratory/Infection (Floor 8)	First wave	2020-06-11	Y	0.41	0.03	6
General Surgery (Floor 9)	First wave	2020-06-11	Y	0.34	-0.02	1
Care of the Elderly (Floor 10)	First wave	2020-06-11	Y	0.35	1.01	2
Paediatrics (Floor 11)	First wave	2020-06-11	N	-1	0.33	0
Adolescent (Floor 12)	First wave	2020-06-11	N	0.56	0.66	0
Oncology (Floor 13)	First wave	2020-06-11	N	0.23	0.19	0
Head & Neck (Floor 14)	First wave	2020-06-11	N	0.28	0.13	0
Private wards (Floor 15)	First wave	2020-06-11	N	0.23	-0.19	0
Haematology (Floor 16)	First wave	2020-06-11	N	0.42	0.09	1
Emergency Department (Floor 0)	First wave	2020-06-12	N	0.27	0.19	0
Acute Medical Unit (Floor 1)	First wave	2020-06-12	Y	0.36	-0.01	0
Day Surgery (Floor 2)	First wave	2020-06-12	N	0.12	0.05	0
Critical Care (Floor 3)	First wave	2020-06-12	Y	0.17	0.27	4
Nuclear Medicine (Floor 5)	First wave	2020-06-12	N	-0.41	0	0
Short stay surgery/Gynae (Floor 6)	First wave	2020-06-12	N	0.64	0.61	0
Hyper Acute Stroke Unit (Floor 7)	First wave	2020-06-12	Y	0.43	0.41	5
Respiratory/Infection (Floor 8)	First wave	2020-06-12	Y	0.28	0.03	4
General Surgery (Floor 9)	First wave	2020-06-12	Y	0.24	-0.09	1
Care of the Elderly (Floor 10)	First wave	2020-06-12	Y	0.39	0.96	2
Paediatrics (Floor 11)	First wave	2020-06-12	N	-1	0.15	0
Adolescent (Floor 12)	First wave	2020-06-12	N	0.56	0.54	0
Oncology (Floor 13)	First wave	2020-06-12	N	0.35	0.08	0
Head & Neck (Floor 14)	First wave	2020-06-12	N	0.52	0.31	0
Private wards (Floor 15)	First wave	2020-06-12	N	0.48	-0.11	1
Haematology (Floor 16)	First wave	2020-06-12	N	0.07	-0.13	1
Emergency Department (Floor 0)	First wave	2020-06-13	N	0.4	0.15	1
Acute Medical Unit (Floor 1)	First wave	2020-06-13	Y	0.68	-0.26	0
Day Surgery (Floor 2)	First wave	2020-06-13	N	-0.07	0	0
Critical Care (Floor 3)	First wave	2020-06-13	Y	0.32	0.15	5
Nuclear Medicine (Floor 5)	First wave	2020-06-13	N	-1	-0.01	0
Short stay surgery/Gynae (Floor 6)	First wave	2020-06-13	N	0.35	0.4	0
Hyper Acute Stroke Unit (Floor 7)	First wave	2020-06-13	Y	-0.13	1.06	4
Respiratory/Infection (Floor 8)	First wave	2020-06-13	Y	0.29	0.24	4
General Surgery (Floor 9)	First wave	2020-06-13	Y	0.34	0.01	1
Care of the Elderly (Floor 10)	First wave	2020-06-13	Y	0.49	0.91	2
Paediatrics (Floor 11)	First wave	2020-06-13	N	-1	0.27	0
Adolescent (Floor 12)	First wave	2020-06-13	N	0.73	0.75	0
Oncology (Floor 13)	First wave	2020-06-13	N	0.54	0.03	0
Head & Neck (Floor 14)	First wave	2020-06-13	N	0.23	-0.06	0
Private wards (Floor 15)	First wave	2020-06-13	N	0.6	-0.2	1
Haematology (Floor 16)	First wave	2020-06-13	N	0.31	-0.2	2
Emergency Department (Floor 0)	First wave	2020-06-14	N	0.45	0.23	0
Acute Medical Unit (Floor 1)	First wave	2020-06-14	Y	0.66	-0.22	0
Day Surgery (Floor 2)	First wave	2020-06-14	N	-0.1	-0.06	0
Critical Care (Floor 3)	First wave	2020-06-14	Y	0.58	-0.13	5
Nuclear Medicine (Floor 5)	First wave	2020-06-14	N	-1	-0.67	0
Short stay surgery/Gynae (Floor 6)	First wave	2020-06-14	N	1.21	1.24	0
Hyper Acute Stroke Unit (Floor 7)	First wave	2020-06-14	Y	0.44	1.62	4
Respiratory/Infection (Floor 8)	First wave	2020-06-14	Y	0.06	0.04	3
General Surgery (Floor 9)	First wave	2020-06-14	Y	0.07	-0.05	1
Care of the Elderly (Floor 10)	First wave	2020-06-14	Y	0.52	0.77	2
Paediatrics (Floor 11)	First wave	2020-06-14	N	-1	0.08	0
Adolescent (Floor 12)	First wave	2020-06-14	N	0.51	1.01	0
Oncology (Floor 13)	First wave	2020-06-14	N	0.54	0.19	0
Head & Neck (Floor 14)	First wave	2020-06-14	N	0.29	-0.39	0
Private wards (Floor 15)	First wave	2020-06-14	N	0.32	-0.18	1
Haematology (Floor 16)	First wave	2020-06-14	N	0.27	0.18	1
Emergency Department (Floor 0)	First wave	2020-06-15	N	0.21	0.13	0
Acute Medical Unit (Floor 1)	First wave	2020-06-15	Y	0.64	0.07	0
Day Surgery (Floor 2)	First wave	2020-06-15	N	0.09	0.03	0
Critical Care (Floor 3)	First wave	2020-06-15	Y	0.36	0.22	5
Nuclear Medicine (Floor 5)	First wave	2020-06-15	N	-0.87	0.1	0
Short stay surgery/Gynae (Floor 6)	First wave	2020-06-15	N	0.61	1.06	0
Hyper Acute Stroke Unit (Floor 7)	First wave	2020-06-15	Y	-0.01	0.56	4
Respiratory/Infection (Floor 8)	First wave	2020-06-15	Y	0.08	0.14	5
General Surgery (Floor 9)	First wave	2020-06-15	Y	0.33	0.22	1
Care of the Elderly (Floor 10)	First wave	2020-06-15	Y	0.48	0.82	2
Paediatrics (Floor 11)	First wave	2020-06-15	N	-0.33	0.55	0
Adolescent (Floor 12)	First wave	2020-06-15	N	0.38	0.41	0
Oncology (Floor 13)	First wave	2020-06-15	N	0.6	0.06	0
Head & Neck (Floor 14)	First wave	2020-06-15	N	0.23	-0.11	0
Private wards (Floor 15)	First wave	2020-06-15	N	-0.7	0.05	1
Haematology (Floor 16)	First wave	2020-06-15	N	0.04	-0.01	2
Emergency Department (Floor 0)	First wave	2020-06-16	N	0.15	0.15	1
Acute Medical Unit (Floor 1)	First wave	2020-06-16	Y	0.64	-0.01	1
Day Surgery (Floor 2)	First wave	2020-06-16	N	-0.1	0.11	0
Critical Care (Floor 3)	First wave	2020-06-16	Y	0.36	0.46	4
Nuclear Medicine (Floor 5)	First wave	2020-06-16	N	-0.35	0.23	0
Short stay surgery/Gynae (Floor 6)	First wave	2020-06-16	N	0.68	0.92	0
Hyper Acute Stroke Unit (Floor 7)	First wave	2020-06-16	Y	0.33	0.78	3
Respiratory/Infection (Floor 8)	First wave	2020-06-16	Y	-0.01	0.21	5
General Surgery (Floor 9)	First wave	2020-06-16	Y	0.21	0.1	1
Care of the Elderly (Floor 10)	First wave	2020-06-16	Y	0.4	1.04	2
Paediatrics (Floor 11)	First wave	2020-06-16	N	-0.72	0.19	0
Adolescent (Floor 12)	First wave	2020-06-16	N	0.23	0.34	0
Oncology (Floor 13)	First wave	2020-06-16	N	0.54	-0.08	0
Head & Neck (Floor 14)	First wave	2020-06-16	N	0.15	0.09	0
Private wards (Floor 15)	First wave	2020-06-16	N	-0.44	-0.09	1
Haematology (Floor 16)	First wave	2020-06-16	N	0.04	0.06	2
Emergency Department (Floor 0)	First wave	2020-06-17	N	0.27	0.22	0
Acute Medical Unit (Floor 1)	First wave	2020-06-17	Y	0.27	-0.13	2
Day Surgery (Floor 2)	First wave	2020-06-17	N	0.2	0.02	2
Critical Care (Floor 3)	First wave	2020-06-17	Y	0.29	0.52	4
Nuclear Medicine (Floor 5)	First wave	2020-06-17	N	0.17	0.17	1
Short stay surgery/Gynae (Floor 6)	First wave	2020-06-17	N	0.56	1.17	0
Hyper Acute Stroke Unit (Floor 7)	First wave	2020-06-17	Y	0.16	1.07	3
Respiratory/Infection (Floor 8)	First wave	2020-06-17	Y	-0.07	0.35	6
General Surgery (Floor 9)	First wave	2020-06-17	Y	0.43	-0.09	2
Care of the Elderly (Floor 10)	First wave	2020-06-17	Y	0.47	1.58	2
Paediatrics (Floor 11)	First wave	2020-06-17	N	0.22	0.22	0
Adolescent (Floor 12)	First wave	2020-06-17	N	0.24	0.45	0
Oncology (Floor 13)	First wave	2020-06-17	N	0.4	0.12	0
Head & Neck (Floor 14)	First wave	2020-06-17	N	0.26	0.17	0
Private wards (Floor 15)	First wave	2020-06-17	N	0.44	-0.06	1
Haematology (Floor 16)	First wave	2020-06-17	N	-0.03	0.09	2
Emergency Department (Floor 0)	First wave	2020-06-18	N	0.48	0.15	3
Acute Medical Unit (Floor 1)	First wave	2020-06-18	Y	0.36	-0.07	1
Day Surgery (Floor 2)	First wave	2020-06-18	N	0.13	-0.08	1
Critical Care (Floor 3)	First wave	2020-06-18	Y	0.12	0.26	4
Nuclear Medicine (Floor 5)	First wave	2020-06-18	N	0.2	-0.11	0
Short stay surgery/Gynae (Floor 6)	First wave	2020-06-18	N	0.61	0.73	0
Hyper Acute Stroke Unit (Floor 7)	First wave	2020-06-18	Y	0.15	0.95	3
Respiratory/Infection (Floor 8)	First wave	2020-06-18	Y	-0.15	0.14	7
General Surgery (Floor 9)	First wave	2020-06-18	Y	0.44	0.05	2
Care of the Elderly (Floor 10)	First wave	2020-06-18	Y	0.71	1.09	3
Paediatrics (Floor 11)	First wave	2020-06-18	N	0.81	0.48	0
Adolescent (Floor 12)	First wave	2020-06-18	N	0.57	0.76	0
Oncology (Floor 13)	First wave	2020-06-18	N	0.44	0.12	0
Head & Neck (Floor 14)	First wave	2020-06-18	N	0.03	0.1	1
Private wards (Floor 15)	First wave	2020-06-18	N	0.48	0.03	1
Haematology (Floor 16)	First wave	2020-06-18	N	0.09	-0.07	2
Emergency Department (Floor 0)	First wave	2020-06-19	N	0.26	0.17	1
Acute Medical Unit (Floor 1)	First wave	2020-06-19	Y	0.23	-0.13	1
Day Surgery (Floor 2)	First wave	2020-06-19	N	0.29	-0.05	2
Critical Care (Floor 3)	First wave	2020-06-19	Y	0.37	0.4	5
Nuclear Medicine (Floor 5)	First wave	2020-06-19	N	0.11	-0.1	0
Short stay surgery/Gynae (Floor 6)	First wave	2020-06-19	N	0.8	0.82	0
Hyper Acute Stroke Unit (Floor 7)	First wave	2020-06-19	Y	0	0.69	3
Respiratory/Infection (Floor 8)	First wave	2020-06-19	Y	0.48	0.27	8
General Surgery (Floor 9)	First wave	2020-06-19	Y	0.22	0.02	2
Care of the Elderly (Floor 10)	First wave	2020-06-19	Y	0.31	0.84	3
Paediatrics (Floor 11)	First wave	2020-06-19	N	0.93	0.2	0
Adolescent (Floor 12)	First wave	2020-06-19	N	0.46	0.13	0
Oncology (Floor 13)	First wave	2020-06-19	N	0.43	-0.08	0
Head & Neck (Floor 14)	First wave	2020-06-19	N	0.24	0.08	1
Private wards (Floor 15)	First wave	2020-06-19	N	-0.85	-0.07	0
Haematology (Floor 16)	First wave	2020-06-19	N	0.27	0.05	2
Emergency Department (Floor 0)	First wave	2020-06-20	N	0.56	0.07	1
Acute Medical Unit (Floor 1)	First wave	2020-06-20	Y	0.33	-0.18	0
Day Surgery (Floor 2)	First wave	2020-06-20	N	0.51	0.01	0
Critical Care (Floor 3)	First wave	2020-06-20	Y	0.31	0.21	4
Nuclear Medicine (Floor 5)	First wave	2020-06-20	N	-1	0.44	0
Short stay surgery/Gynae (Floor 6)	First wave	2020-06-20	N	0.71	0.56	0
Hyper Acute Stroke Unit (Floor 7)	First wave	2020-06-20	Y	0.17	1.63	1
Respiratory/Infection (Floor 8)	First wave	2020-06-20	Y	0.33	0.21	7
General Surgery (Floor 9)	First wave	2020-06-20	Y	0.15	0.1	3
Care of the Elderly (Floor 10)	First wave	2020-06-20	Y	0.66	0.88	3
Paediatrics (Floor 11)	First wave	2020-06-20	N	1.54	0	0
Adolescent (Floor 12)	First wave	2020-06-20	N	0.34	0.98	0
Oncology (Floor 13)	First wave	2020-06-20	N	0.62	0.13	0
Head & Neck (Floor 14)	First wave	2020-06-20	N	0.41	0.1	1
Private wards (Floor 15)	First wave	2020-06-20	N	-0.9	-0.37	0
Haematology (Floor 16)	First wave	2020-06-20	N	0.08	-0.27	2
Emergency Department (Floor 0)	First wave	2020-06-21	N	0.51	0.08	0
Acute Medical Unit (Floor 1)	First wave	2020-06-21	Y	0.81	-0.08	0
Day Surgery (Floor 2)	First wave	2020-06-21	N	-0.81	-0.08	0
Critical Care (Floor 3)	First wave	2020-06-21	Y	0.34	-0.03	2
Nuclear Medicine (Floor 5)	First wave	2020-06-21	N	-1	-0.56	0
Short stay surgery/Gynae (Floor 6)	First wave	2020-06-21	N	0.86	0.7	0
Hyper Acute Stroke Unit (Floor 7)	First wave	2020-06-21	Y	0.18	1.72	1
Respiratory/Infection (Floor 8)	First wave	2020-06-21	Y	0.25	-0.02	7
General Surgery (Floor 9)	First wave	2020-06-21	Y	0.53	-0.02	3
Care of the Elderly (Floor 10)	First wave	2020-06-21	Y	0.58	0.82	3
Paediatrics (Floor 11)	First wave	2020-06-21	N	1.75	0.2	0
Adolescent (Floor 12)	First wave	2020-06-21	N	0.03	1.43	0
Oncology (Floor 13)	First wave	2020-06-21	N	0.5	0.32	0
Head & Neck (Floor 14)	First wave	2020-06-21	N	0.41	0.03	1
Private wards (Floor 15)	First wave	2020-06-21	N	-0.73	-0.6	0
Haematology (Floor 16)	First wave	2020-06-21	N	0.12	-0.14	2
Emergency Department (Floor 0)	First wave	2020-06-22	N	0.47	0.09	0
Acute Medical Unit (Floor 1)	First wave	2020-06-22	Y	0.18	-0.03	0
Day Surgery (Floor 2)	First wave	2020-06-22	N	0.73	-0.17	0
Critical Care (Floor 3)	First wave	2020-06-22	Y	0.36	0.24	3
Nuclear Medicine (Floor 5)	First wave	2020-06-22	N	-0.17	0.08	0
Short stay surgery/Gynae (Floor 6)	First wave	2020-06-22	N	0.65	0.53	0
Hyper Acute Stroke Unit (Floor 7)	First wave	2020-06-22	Y	-0.05	0.79	1
Respiratory/Infection (Floor 8)	First wave	2020-06-22	Y	0.26	-0.02	9
General Surgery (Floor 9)	First wave	2020-06-22	Y	0.14	0	3
Care of the Elderly (Floor 10)	First wave	2020-06-22	Y	0.69	0.44	3
Paediatrics (Floor 11)	First wave	2020-06-22	N	1.03	0.4	0
Adolescent (Floor 12)	First wave	2020-06-22	N	0.2	0.3	0
Oncology (Floor 13)	First wave	2020-06-22	N	0.44	0.06	0
Head & Neck (Floor 14)	First wave	2020-06-22	N	0.08	0.12	1
Private wards (Floor 15)	First wave	2020-06-22	N	-0.12	-0.1	0
Haematology (Floor 16)	First wave	2020-06-22	N	0.16	-0.05	2
Emergency Department (Floor 0)	First wave	2020-06-23	N	0.5	0.09	0
Acute Medical Unit (Floor 1)	First wave	2020-06-23	Y	0.37	0.04	0
Day Surgery (Floor 2)	First wave	2020-06-23	N	0.38	-0.08	0
Critical Care (Floor 3)	First wave	2020-06-23	Y	0.38	0.53	3
Nuclear Medicine (Floor 5)	First wave	2020-06-23	N	0.04	0.14	0
Short stay surgery/Gynae (Floor 6)	First wave	2020-06-23	N	0.47	0.81	0
Hyper Acute Stroke Unit (Floor 7)	First wave	2020-06-23	Y	0.16	0.77	1
Respiratory/Infection (Floor 8)	First wave	2020-06-23	Y	0.1	0.07	9
General Surgery (Floor 9)	First wave	2020-06-23	Y	0.14	0.02	2
Care of the Elderly (Floor 10)	First wave	2020-06-23	Y	0.49	0.65	3
Paediatrics (Floor 11)	First wave	2020-06-23	N	0.8	0.58	0
Adolescent (Floor 12)	First wave	2020-06-23	N	0.84	0.1	0
Oncology (Floor 13)	First wave	2020-06-23	N	0.44	-0.08	0
Head & Neck (Floor 14)	First wave	2020-06-23	N	-0.01	0.18	0
Private wards (Floor 15)	First wave	2020-06-23	N	-0.39	-0.04	1
Haematology (Floor 16)	First wave	2020-06-23	N	0.35	0.05	2
Emergency Department (Floor 0)	First wave	2020-06-24	N	0.27	0.12	1
Acute Medical Unit (Floor 1)	First wave	2020-06-24	Y	0.37	-0.07	0
Day Surgery (Floor 2)	First wave	2020-06-24	N	0.06	-0.07	0
Critical Care (Floor 3)	First wave	2020-06-24	Y	0.35	0.57	3
Nuclear Medicine (Floor 5)	First wave	2020-06-24	N	-0.39	-0.12	0
Short stay surgery/Gynae (Floor 6)	First wave	2020-06-24	N	0.68	0.99	0
Hyper Acute Stroke Unit (Floor 7)	First wave	2020-06-24	Y	-0.1	0.99	0
Respiratory/Infection (Floor 8)	First wave	2020-06-24	Y	0.02	0.4	11
General Surgery (Floor 9)	First wave	2020-06-24	Y	0.09	-0.1	2
Care of the Elderly (Floor 10)	First wave	2020-06-24	Y	0.45	0.68	3
Paediatrics (Floor 11)	First wave	2020-06-24	N	0.48	0.49	0
Adolescent (Floor 12)	First wave	2020-06-24	N	0.82	0.15	0
Oncology (Floor 13)	First wave	2020-06-24	N	0.38	-0.01	0
Head & Neck (Floor 14)	First wave	2020-06-24	N	0.13	0.08	1
Private wards (Floor 15)	First wave	2020-06-24	N	1.2	-0.26	1
Haematology (Floor 16)	First wave	2020-06-24	N	0.12	0.14	2
Emergency Department (Floor 0)	First wave	2020-06-25	N	0.16	0.25	0
Acute Medical Unit (Floor 1)	First wave	2020-06-25	Y	0.4	-0.04	0
Day Surgery (Floor 2)	First wave	2020-06-25	N	0.27	-0.11	0
Critical Care (Floor 3)	First wave	2020-06-25	Y	0.2	0.21	3
Nuclear Medicine (Floor 5)	First wave	2020-06-25	N	-0.48	0.13	1
Short stay surgery/Gynae (Floor 6)	First wave	2020-06-25	N	1.09	0.51	0
Hyper Acute Stroke Unit (Floor 7)	First wave	2020-06-25	Y	0.13	1.17	0
Respiratory/Infection (Floor 8)	First wave	2020-06-25	Y	-0.11	0.07	10
General Surgery (Floor 9)	First wave	2020-06-25	Y	0.03	0.04	1
Care of the Elderly (Floor 10)	First wave	2020-06-25	Y	0.32	0.69	3
Paediatrics (Floor 11)	First wave	2020-06-25	N	0.49	0.47	0
Adolescent (Floor 12)	First wave	2020-06-25	N	0.46	0.15	0
Oncology (Floor 13)	First wave	2020-06-25	N	0.49	0.13	0
Head & Neck (Floor 14)	First wave	2020-06-25	N	0.28	0.15	1
Private wards (Floor 15)	First wave	2020-06-25	N	-0.87	-0.23	1
Haematology (Floor 16)	First wave	2020-06-25	N	0	-0.06	2
Emergency Department (Floor 0)	First wave	2020-06-26	N	0.47	0.19	0
Acute Medical Unit (Floor 1)	First wave	2020-06-26	Y	0.27	-0.03	0
Day Surgery (Floor 2)	First wave	2020-06-26	N	0.28	-0.1	1
Critical Care (Floor 3)	First wave	2020-06-26	Y	0.37	0.36	3
Nuclear Medicine (Floor 5)	First wave	2020-06-26	N	0.52	-0.04	0
Short stay surgery/Gynae (Floor 6)	First wave	2020-06-26	N	0.32	0.93	0
Hyper Acute Stroke Unit (Floor 7)	First wave	2020-06-26	Y	0.05	1.33	0
Respiratory/Infection (Floor 8)	First wave	2020-06-26	Y	0.12	-0.11	10
General Surgery (Floor 9)	First wave	2020-06-26	Y	0.21	-0.01	1
Care of the Elderly (Floor 10)	First wave	2020-06-26	Y	0.36	0.5	3
Paediatrics (Floor 11)	First wave	2020-06-26	N	1.21	0.3	0
Adolescent (Floor 12)	First wave	2020-06-26	N	0.57	0.51	0
Oncology (Floor 13)	First wave	2020-06-26	N	0.41	0.2	0
Head & Neck (Floor 14)	First wave	2020-06-26	N	0.19	0.23	1
Private wards (Floor 15)	First wave	2020-06-26	N	-0.89	-0.03	0
Haematology (Floor 16)	First wave	2020-06-26	N	0.17	-0.08	2
Emergency Department (Floor 0)	First wave	2020-06-27	N	0.33	0.1	0
Acute Medical Unit (Floor 1)	First wave	2020-06-27	Y	0.3	-0.15	0
Day Surgery (Floor 2)	First wave	2020-06-27	N	0.2	0.01	1
Critical Care (Floor 3)	First wave	2020-06-27	Y	0.18	0.19	3
Nuclear Medicine (Floor 5)	First wave	2020-06-27	N	3.81	-0.02	0
Short stay surgery/Gynae (Floor 6)	First wave	2020-06-27	N	0.24	0.72	0
Hyper Acute Stroke Unit (Floor 7)	First wave	2020-06-27	Y	-0.06	2.22	0
Respiratory/Infection (Floor 8)	First wave	2020-06-27	Y	0.23	0.07	10
General Surgery (Floor 9)	First wave	2020-06-27	Y	0.08	0.1	1
Care of the Elderly (Floor 10)	First wave	2020-06-27	Y	0.47	0.61	3
Paediatrics (Floor 11)	First wave	2020-06-27	N	0.85	0.05	0
Adolescent (Floor 12)	First wave	2020-06-27	N	0.68	0.53	0
Oncology (Floor 13)	First wave	2020-06-27	N	0.17	0.27	0
Head & Neck (Floor 14)	First wave	2020-06-27	N	0.51	0.17	1
Private wards (Floor 15)	First wave	2020-06-27	N	0.84	-0.42	0
Haematology (Floor 16)	First wave	2020-06-27	N	0.04	0.06	2
Emergency Department (Floor 0)	First wave	2020-06-28	N	0.73	0.1	2
Acute Medical Unit (Floor 1)	First wave	2020-06-28	Y	0.22	-0.13	0
Day Surgery (Floor 2)	First wave	2020-06-28	N	-0.51	-0.24	1
Critical Care (Floor 3)	First wave	2020-06-28	Y	0.24	0.64	2
Nuclear Medicine (Floor 5)	First wave	2020-06-28	N	1.47	-0.61	0
Short stay surgery/Gynae (Floor 6)	First wave	2020-06-28	N	1.33	0.38	0
Hyper Acute Stroke Unit (Floor 7)	First wave	2020-06-28	Y	0.1	1.74	0
Respiratory/Infection (Floor 8)	First wave	2020-06-28	Y	0.18	0.15	10
General Surgery (Floor 9)	First wave	2020-06-28	Y	0.15	-0.17	1
Care of the Elderly (Floor 10)	First wave	2020-06-28	Y	0.48	0.69	3
Paediatrics (Floor 11)	First wave	2020-06-28	N	0.66	0.32	0
Adolescent (Floor 12)	First wave	2020-06-28	N	0.09	0.69	0
Oncology (Floor 13)	First wave	2020-06-28	N	0.35	0.19	0
Head & Neck (Floor 14)	First wave	2020-06-28	N	0.34	0.27	1
Private wards (Floor 15)	First wave	2020-06-28	N	0.47	-0.62	0
Haematology (Floor 16)	First wave	2020-06-28	N	0.43	0.37	2
Emergency Department (Floor 0)	First wave	2020-06-29	N	0.46	0.13	1
Acute Medical Unit (Floor 1)	First wave	2020-06-29	Y	0.2	-0.07	0
Day Surgery (Floor 2)	First wave	2020-06-29	N	0.21	0	0
Critical Care (Floor 3)	First wave	2020-06-29	Y	0.27	0.12	1
Nuclear Medicine (Floor 5)	First wave	2020-06-29	N	0.01	-0.17	0
Short stay surgery/Gynae (Floor 6)	First wave	2020-06-29	N	0.77	0.35	0
Hyper Acute Stroke Unit (Floor 7)	First wave	2020-06-29	Y	0.01	1.07	0
Respiratory/Infection (Floor 8)	First wave	2020-06-29	Y	0.07	0.06	10
General Surgery (Floor 9)	First wave	2020-06-29	Y	0.13	-0.04	1
Care of the Elderly (Floor 10)	First wave	2020-06-29	Y	0.59	0.47	2
Paediatrics (Floor 11)	First wave	2020-06-29	N	0.1	0.16	0
Adolescent (Floor 12)	First wave	2020-06-29	N	0.24	0.36	0
Oncology (Floor 13)	First wave	2020-06-29	N	0.52	0.02	0
Head & Neck (Floor 14)	First wave	2020-06-29	N	0.1	0.19	1
Private wards (Floor 15)	First wave	2020-06-29	N	-0.87	-0.08	0
Haematology (Floor 16)	First wave	2020-06-29	N	0.55	0.02	2
Emergency Department (Floor 0)	First wave	2020-06-30	N	0.51	0.2	1
Acute Medical Unit (Floor 1)	First wave	2020-06-30	Y	0.43	-0.04	1
Day Surgery (Floor 2)	First wave	2020-06-30	N	-0.05	-0.12	0
Critical Care (Floor 3)	First wave	2020-06-30	Y	0	0.2	1
Nuclear Medicine (Floor 5)	First wave	2020-06-30	N	-0.48	-0.1	0
Short stay surgery/Gynae (Floor 6)	First wave	2020-06-30	N	0.8	1.07	0
Hyper Acute Stroke Unit (Floor 7)	First wave	2020-06-30	Y	-0.16	1.23	0
Respiratory/Infection (Floor 8)	First wave	2020-06-30	Y	0.27	0.31	9
General Surgery (Floor 9)	First wave	2020-06-30	Y	0.07	0.09	1
Care of the Elderly (Floor 10)	First wave	2020-06-30	Y	0.71	0.52	2
Paediatrics (Floor 11)	First wave	2020-06-30	N	0.12	0.2	0
Adolescent (Floor 12)	First wave	2020-06-30	N	0.15	0.14	0
Oncology (Floor 13)	First wave	2020-06-30	N	0.4	-0.11	0
Head & Neck (Floor 14)	First wave	2020-06-30	N	0.15	0.21	1
Private wards (Floor 15)	First wave	2020-06-30	N	0.17	-0.07	0
Haematology (Floor 16)	First wave	2020-06-30	N	0.52	-0.07	1
Emergency Department (Floor 0)	Summer lull	2020-07-01	N	0.35	0.11	3
Acute Medical Unit (Floor 1)	Summer lull	2020-07-01	Y	0.41	-0.18	1
Day Surgery (Floor 2)	Summer lull	2020-07-01	N	0.47	-0.08	0
Critical Care (Floor 3)	Summer lull	2020-07-01	Y	-0.06	0.27	1
Nuclear Medicine (Floor 5)	Summer lull	2020-07-01	N	-0.35	0.21	0
Short stay surgery/Gynae (Floor 6)	Summer lull	2020-07-01	N	1.03	0.79	0
Hyper Acute Stroke Unit (Floor 7)	Summer lull	2020-07-01	Y	-0.13	0.87	0
Respiratory/Infection (Floor 8)	Summer lull	2020-07-01	Y	0.21	0.33	10
General Surgery (Floor 9)	Summer lull	2020-07-01	Y	-0.04	0.13	1
Care of the Elderly (Floor 10)	Summer lull	2020-07-01	Y	0.67	0.67	2
Paediatrics (Floor 11)	Summer lull	2020-07-01	N	0.03	0.2	0
Adolescent (Floor 12)	Summer lull	2020-07-01	N	0.25	0.33	0
Oncology (Floor 13)	Summer lull	2020-07-01	N	0.27	0.3	0
Head & Neck (Floor 14)	Summer lull	2020-07-01	N	-0.12	-0.02	1
Private wards (Floor 15)	Summer lull	2020-07-01	N	-0.51	-0.27	0
Haematology (Floor 16)	Summer lull	2020-07-01	N	0.38	-0.04	2
Emergency Department (Floor 0)	Summer lull	2020-07-02	N	0.39	0.24	2
Acute Medical Unit (Floor 1)	Summer lull	2020-07-02	Y	0.32	-0.23	2
Day Surgery (Floor 2)	Summer lull	2020-07-02	N	0.48	0.03	0
Critical Care (Floor 3)	Summer lull	2020-07-02	Y	0.19	0.68	1
Nuclear Medicine (Floor 5)	Summer lull	2020-07-02	N	-1	-0.03	0
Short stay surgery/Gynae (Floor 6)	Summer lull	2020-07-02	N	1.1	0.68	0
Hyper Acute Stroke Unit (Floor 7)	Summer lull	2020-07-02	Y	-0.45	0.92	0
Respiratory/Infection (Floor 8)	Summer lull	2020-07-02	Y	0.19	0.14	10
General Surgery (Floor 9)	Summer lull	2020-07-02	Y	-0.06	0.09	1
Care of the Elderly (Floor 10)	Summer lull	2020-07-02	Y	0.32	0.82	3
Paediatrics (Floor 11)	Summer lull	2020-07-02	N	-0.04	0.32	0
Adolescent (Floor 12)	Summer lull	2020-07-02	N	-0.04	0.04	0
Oncology (Floor 13)	Summer lull	2020-07-02	N	0.4	0.16	0
Head & Neck (Floor 14)	Summer lull	2020-07-02	N	-0.07	0.11	1
Private wards (Floor 15)	Summer lull	2020-07-02	N	-0.95	0.02	0
Haematology (Floor 16)	Summer lull	2020-07-02	N	0.31	0.06	2
Emergency Department (Floor 0)	Summer lull	2020-07-03	N	0.4	-0.23	1
Acute Medical Unit (Floor 1)	Summer lull	2020-07-03	Y	0.58	-0.29	0
Day Surgery (Floor 2)	Summer lull	2020-07-03	N	0.85	-0.1	0
Critical Care (Floor 3)	Summer lull	2020-07-03	Y	-0.1	-0.3	1
Nuclear Medicine (Floor 5)	Summer lull	2020-07-03	N	-0.53	-0.05	0
Short stay surgery/Gynae (Floor 6)	Summer lull	2020-07-03	N	0.55	0.64	0
Hyper Acute Stroke Unit (Floor 7)	Summer lull	2020-07-03	Y	-0.45	0.79	0
Respiratory/Infection (Floor 8)	Summer lull	2020-07-03	Y	-0.01	-0.17	9
General Surgery (Floor 9)	Summer lull	2020-07-03	Y	-0.32	0.08	1
Care of the Elderly (Floor 10)	Summer lull	2020-07-03	Y	0.46	0.48	3
Paediatrics (Floor 11)	Summer lull	2020-07-03	N	-0.05	0.24	0
Adolescent (Floor 12)	Summer lull	2020-07-03	N	0.04	0.15	0
Oncology (Floor 13)	Summer lull	2020-07-03	N	0.23	-0.18	0
Head & Neck (Floor 14)	Summer lull	2020-07-03	N	0.16	-0.02	1
Private wards (Floor 15)	Summer lull	2020-07-03	N	-0.81	-0.34	0
Haematology (Floor 16)	Summer lull	2020-07-03	N	0.03	-0.21	2
[truncated: 3,728 more rows]

## Sheet: Figure5
PandemicStage	date	COVIDpatients	mean_NonCOVIDPer	lci_NonCOVIDPer	uci_NonCOVIDPer
First wave	2020-03-01	N	2.54629	2.40362	2.68896
First wave	2020-03-01	Y	1.95769	1.4922	2.42319
First wave	2020-03-02	N	2.62807	2.49724	2.75889
First wave	2020-03-02	Y	2.08846	1.59761	2.57931
First wave	2020-03-03	N	2.7464	2.61554	2.87726
First wave	2020-03-03	Y	3.31786	2.58733	4.04838
First wave	2020-03-04	N	2.26651	2.14498	2.38804
First wave	2020-03-04	Y	1.78571	1.33592	2.23551
First wave	2020-03-05	N	2.3125	2.20188	2.42312
First wave	2020-03-05	Y	1.61071	1.28759	1.93384
First wave	2020-03-06	N	2.44701	2.34021	2.55381
First wave	2020-03-06	Y	1.8	1.48166	2.11834
First wave	2020-03-07	N	2.81954	2.64958	2.9895
First wave	2020-03-07	Y	2.40937	1.67652	3.14223
First wave	2020-03-08	N	2.26598	2.15317	2.3788
First wave	2020-03-08	Y	1.775	1.31818	2.23182
First wave	2020-03-09	N	2.4369	2.3294	2.5444
First wave	2020-03-09	Y	2.24	1.78879	2.69121
First wave	2020-03-10	N	2.88934	2.75899	3.0197
First wave	2020-03-10	Y	3.32381	2.81371	3.83391
First wave	2020-03-11	N	2.49382	2.36707	2.62057
First wave	2020-03-11	Y	2.13182	1.57391	2.68972
First wave	2020-03-12	N	2.61587	2.4932	2.73855
First wave	2020-03-12	Y	2.346	1.88427	2.80773
First wave	2020-03-13	N	2.33477	2.23012	2.43943
First wave	2020-03-13	Y	1.93148	1.58257	2.28039
First wave	2020-03-14	N	2.96571	2.79781	3.1336
First wave	2020-03-14	Y	2.48769	1.87876	3.09662
First wave	2020-03-15	N	2.79668	2.65492	2.93843
First wave	2020-03-15	Y	2.30735	1.82677	2.78793
First wave	2020-03-16	N	2.83117	2.70115	2.96118
First wave	2020-03-16	Y	2.23571	1.8672	2.60423
First wave	2020-03-17	N	3.67617	3.47239	3.87995
First wave	2020-03-17	Y	3.076	2.48759	3.66441
First wave	2020-03-18	N	3.05305	2.86947	3.23662
First wave	2020-03-18	Y	2.29146	1.87898	2.70394
First wave	2020-03-19	N	2.7634	2.61022	2.91658
First wave	2020-03-19	Y	1.80562	1.50676	2.10447
First wave	2020-03-20	N	2.82492	2.65545	2.99438
First wave	2020-03-20	Y	1.64382	1.33648	1.95116
First wave	2020-03-21	N	3.19004	2.95287	3.42721
First wave	2020-03-21	Y	1.95104	1.56193	2.34015
First wave	2020-03-22	N	3.23624	2.99392	3.47857
First wave	2020-03-22	Y	1.90748	1.55187	2.26308
First wave	2020-03-23	N	3.82174	3.56416	4.07932
First wave	2020-03-23	Y	1.94054	1.55522	2.32587
First wave	2020-03-24	N	4.12025	3.81546	4.42503
First wave	2020-03-24	Y	2.18487	1.78167	2.58807
First wave	2020-03-25	N	3.63649	3.39648	3.87649
First wave	2020-03-25	Y	1.9952	1.63358	2.35682
First wave	2020-03-26	N	3.76951	3.51481	4.02421
First wave	2020-03-26	Y	1.05349	0.763712	1.34326
First wave	2020-03-27	N	3.66582	3.34957	3.98206
First wave	2020-03-27	Y	1.53657	1.19479	1.87834
First wave	2020-03-28	N	4.5554	4.20003	4.91077
First wave	2020-03-28	Y	1.70903	1.33335	2.08471
First wave	2020-03-29	N	4.87724	4.52537	5.22911
First wave	2020-03-29	Y	1.84028	1.49866	2.1819
First wave	2020-03-30	N	5.52121	5.08023	5.9622
First wave	2020-03-30	Y	1.96351	1.5508	2.37623
First wave	2020-03-31	N	5.5976	5.14442	6.05079
First wave	2020-03-31	Y	2.14286	1.66606	2.61966
First wave	2020-04-01	N	5.74702	5.30784	6.18621
First wave	2020-04-01	Y	1.39935	1.04361	1.75508
First wave	2020-04-02	N	5.71164	5.19483	6.22846
First wave	2020-04-02	Y	1.6609	1.28434	2.03745
First wave	2020-04-03	N	4.93946	4.45098	5.42793
First wave	2020-04-03	Y	1.87099	1.42405	2.31792
First wave	2020-04-04	N	5.95556	5.39317	6.51795
First wave	2020-04-04	Y	2.0528	1.6169	2.48869
First wave	2020-04-05	N	6.58583	5.9271	7.24457
First wave	2020-04-05	Y	2.23735	1.71244	2.76225
First wave	2020-04-06	N	6.79571	6.07977	7.51166
First wave	2020-04-06	Y	1.64583	1.16514	2.12653
First wave	2020-04-07	N	5.08815	4.60056	5.57574
First wave	2020-04-07	Y	1.56313	1.21054	1.91571
First wave	2020-04-08	N	6.18417	5.53716	6.83118
First wave	2020-04-08	Y	1.43415	1.14292	1.72537
First wave	2020-04-09	N	6.4028	5.88396	6.92164
First wave	2020-04-09	Y	1.50387	1.13885	1.86889
First wave	2020-04-10	N	6.73308	6.16713	7.29904
First wave	2020-04-10	Y	0.95493	0.674218	1.23564
First wave	2020-04-11	N	7.78667	7.04031	8.53303
First wave	2020-04-11	Y	1.36204	0.84943	1.87466
First wave	2020-04-12	N	6.43492	5.86956	7.00028
First wave	2020-04-12	Y	1.34308	0.948503	1.73765
First wave	2020-04-13	N	7.49923	6.91754	8.08092
First wave	2020-04-13	Y	1.34597	0.801751	1.89018
First wave	2020-04-14	N	8.47975	7.61062	9.34887
First wave	2020-04-14	Y	2.9	1.90733	3.89267
First wave	2020-04-15	N	6.66	6.20575	7.11425
First wave	2020-04-15	Y	1.06636	0.639178	1.49353
First wave	2020-04-16	N	6.80821	6.16574	7.45068
First wave	2020-04-16	Y	1.39109	0.939037	1.84314
First wave	2020-04-17	N	7.78188	7.06873	8.49504
First wave	2020-04-17	Y	1.76146	1.12294	2.39997
First wave	2020-04-18	N	7.33571	6.71057	7.96086
First wave	2020-04-18	Y	1.3587	0.809453	1.90794
First wave	2020-04-19	N	7.27187	6.58062	7.96313
First wave	2020-04-19	Y	1.16882	0.683009	1.65463
First wave	2020-04-20	N	7.31613	6.67264	7.95962
First wave	2020-04-20	Y	2.86804	2.04548	3.6906
First wave	2020-04-21	N	7.19231	6.61537	7.76925
First wave	2020-04-21	Y	1.77391	1.17575	2.37208
First wave	2020-04-22	N	5.8586	5.41576	6.30144
First wave	2020-04-22	Y	1.23827	0.785203	1.69134
First wave	2020-04-23	N	7.88217	7.19388	8.57045
First wave	2020-04-23	Y	1.76234	1.02232	2.50235
First wave	2020-04-24	N	8.12792	7.51809	8.73775
First wave	2020-04-24	Y	1.79756	1.07757	2.51755
First wave	2020-04-25	N	6.95839	6.39906	7.51772
First wave	2020-04-25	Y	1.30132	0.769068	1.83356
First wave	2020-04-26	N	7.36939	6.79446	7.94431
First wave	2020-04-26	Y	0.974667	0.499187	1.45015
First wave	2020-04-27	N	7.30843	6.812	7.80487
First wave	2020-04-27	Y	1.50548	0.872489	2.13847
First wave	2020-04-28	N	7.22442	6.74743	7.70141
First wave	2020-04-28	Y	1.16528	0.682491	1.64807
First wave	2020-04-29	N	7.38128	6.8351	7.92746
First wave	2020-04-29	Y	0.647222	0.321963	0.972482
First wave	2020-04-30	N	6.50474	6.08864	6.92084
First wave	2020-04-30	Y	1.16027	0.732935	1.58761
First wave	2020-05-01	N	7.0617	6.4921	7.6313
First wave	2020-05-01	Y	1.13333	0.639027	1.62764
First wave	2020-05-02	N	6.92956	6.44372	7.4154
First wave	2020-05-02	Y	1.42154	0.880922	1.96215
First wave	2020-05-03	N	7.72949	7.1256	8.33337
First wave	2020-05-03	Y	0.772131	0.330661	1.2136
First wave	2020-05-04	N	7.05593	6.53865	7.57321
First wave	2020-05-04	Y	1.12459	0.627273	1.62191
First wave	2020-05-05	N	13.6258	12.0363	15.2152
First wave	2020-05-05	Y	16.2917	12.5855	19.9978
First wave	2020-05-06	N	9.43895	8.89488	9.98301
First wave	2020-05-06	Y	3.35397	2.51576	4.19218
First wave	2020-05-07	N	7.86106	7.31825	8.40387
First wave	2020-05-07	Y	2.12097	1.48447	2.75746
First wave	2020-05-08	N	8.15165	7.46575	8.83754
First wave	2020-05-08	Y	2.62632	2.08343	3.1692
First wave	2020-05-09	N	7.55241	6.98168	8.12314
First wave	2020-05-09	Y	2.04483	1.39077	2.69888
First wave	2020-05-10	N	8.10051	7.40778	8.79323
First wave	2020-05-10	Y	1.88276	1.23073	2.53478
First wave	2020-05-11	N	8.74	8.21923	9.26077
First wave	2020-05-11	Y	2.03214	1.49505	2.56924
First wave	2020-05-12	N	7.84518	7.31858	8.37177
First wave	2020-05-12	Y	1.97719	1.44842	2.50596
First wave	2020-05-13	N	8.20605	7.6182	8.7939
First wave	2020-05-13	Y	1.96667	1.60172	2.33162
First wave	2020-05-14	N	6.50402	6.09907	6.90896
First wave	2020-05-14	Y	1.78571	1.28548	2.28595
First wave	2020-05-15	N	6.8098	6.4178	7.20179
First wave	2020-05-15	Y	2.77143	2.22843	3.31443
First wave	2020-05-16	N	6.62762	6.08658	7.16866
First wave	2020-05-16	Y	3.486	2.92993	4.04207
First wave	2020-05-17	N	6.59851	6.02052	7.17651
First wave	2020-05-17	Y	2.27021	1.65545	2.88498
First wave	2020-05-18	N	8.40383	7.92432	8.88335
First wave	2020-05-18	Y	3.33125	2.74252	3.91998
First wave	2020-05-19	N	7.0112	6.60427	7.41813
First wave	2020-05-19	Y	3.17447	2.41089	3.93804
First wave	2020-05-20	N	7.3746	6.98285	7.76634
First wave	2020-05-20	Y	3.2881	2.69146	3.88473
First wave	2020-05-21	N	6.27875	5.88061	6.67689
First wave	2020-05-21	Y	3.0575	2.36004	3.75496
First wave	2020-05-22	N	6.0834	5.72088	6.44593
First wave	2020-05-22	Y	2.77949	1.98042	3.57856
First wave	2020-05-23	N	5.02143	4.68336	5.3595
First wave	2020-05-23	Y	3.10571	2.38797	3.82346
First wave	2020-05-24	N	6.41508	6.06123	6.76892
First wave	2020-05-24	Y	3.22727	2.37526	4.07928
First wave	2020-05-25	N	6.94236	6.49971	7.38502
First wave	2020-05-25	Y	3.38857	2.65773	4.11941
First wave	2020-05-26	N	6.12154	5.78003	6.46306
First wave	2020-05-26	Y	1.91714	1.24638	2.5879
First wave	2020-05-27	N	5.55608	5.21892	5.89324
First wave	2020-05-27	Y	2.12778	1.52459	2.73096
First wave	2020-05-28	N	7.01483	6.62953	7.40013
First wave	2020-05-28	Y	2.84063	2.05495	3.6263
First wave	2020-05-29	N	7.12561	6.69205	7.55917
First wave	2020-05-29	Y	3	2.31611	3.68389
First wave	2020-05-30	N	6.20892	5.88786	6.52998
First wave	2020-05-30	Y	4.26786	2.85444	5.68127
First wave	2020-05-31	N	7.04369	6.63122	7.45616
First wave	2020-05-31	Y	3.68462	2.35343	5.0158
First wave	2020-06-01	N	6.31152	5.9304	6.69265
First wave	2020-06-01	Y	2.544	1.55179	3.53621
First wave	2020-06-02	N	6.33306	5.95956	6.70656
First wave	2020-06-02	Y	2.88846	1.98618	3.79074
First wave	2020-06-03	N	6.38619	6.03139	6.741
First wave	2020-06-03	Y	4.20714	2.79391	5.62037
First wave	2020-06-04	N	5.62	5.25501	5.98499
First wave	2020-06-04	Y	2.30357	1.42851	3.17863
First wave	2020-06-05	N	6.84104	6.39157	7.29052
First wave	2020-06-05	Y	3.73103	2.60367	4.8584
First wave	2020-06-06	N	7.12439	6.51916	7.72962
First wave	2020-06-06	Y	5.352	3.68013	7.02387
First wave	2020-06-07	N	5.47342	5.01014	5.9367
First wave	2020-06-07	Y	2.332	1.60155	3.06245
First wave	2020-06-08	N	6.81815	6.36178	7.27451
First wave	2020-06-08	Y	4.1	2.47112	5.72888
First wave	2020-06-09	N	5.97867	5.61353	6.34381
First wave	2020-06-09	Y	3.664	2.31274	5.01526
First wave	2020-06-10	N	6.4466	6.0379	6.85531
First wave	2020-06-10	Y	3.51304	2.08272	4.94336
First wave	2020-06-11	N	6.15736	5.78144	6.53328
First wave	2020-06-11	Y	3.3	1.97543	4.62457
First wave	2020-06-12	N	5.11254	4.79806	5.42702
First wave	2020-06-12	Y	3.5	2.49034	4.50966
First wave	2020-06-13	N	5.0685	4.76779	5.36921
First wave	2020-06-13	Y	3.37647	2.22824	4.5247
First wave	2020-06-14	N	4.64723	4.33565	4.95882
First wave	2020-06-14	Y	3.05294	2.1466	3.95928
First wave	2020-06-15	N	5.70094	5.30649	6.0954
First wave	2020-06-15	Y	4.16842	2.70176	5.63508
First wave	2020-06-16	N	6.10545	5.66435	6.54656
First wave	2020-06-16	Y	4.76842	3.37457	6.16227
First wave	2020-06-17	N	4.81568	4.48302	5.14834
First wave	2020-06-17	Y	3.81	2.466	5.154
First wave	2020-06-18	N	4.63098	4.33593	4.92604
First wave	2020-06-18	Y	4.52609	3.20527	5.8469
First wave	2020-06-19	N	5.84894	5.46314	6.23475
First wave	2020-06-19	Y	4.40952	2.78751	6.03154
First wave	2020-06-20	N	4.54161	4.28874	4.79449
First wave	2020-06-20	Y	4.75	3.78042	5.71958
First wave	2020-06-21	N	4.62007	4.31004	4.9301
First wave	2020-06-21	Y	4.18421	3.24707	5.12135
First wave	2020-06-22	N	5.28903	4.93193	5.64613
First wave	2020-06-22	Y	5.25	3.64677	6.85323
First wave	2020-06-23	N	5.27515	4.98818	5.56212
First wave	2020-06-23	Y	4.915	3.44646	6.38354
First wave	2020-06-24	N	4.54533	4.25538	4.83528
First wave	2020-06-24	Y	3.32857	2.41573	4.24142
First wave	2020-06-25	N	4.98613	4.67225	5.3
First wave	2020-06-25	Y	4.06667	2.92305	5.21028
First wave	2020-06-26	N	5.40678	5.07586	5.7377
First wave	2020-06-26	Y	3.64762	2.45129	4.84395
First wave	2020-06-27	N	4.73956	4.45658	5.02255
First wave	2020-06-27	Y	5.72	4.81323	6.62677
First wave	2020-06-28	N	4.40093	4.15576	4.6461
First wave	2020-06-28	Y	5.81111	4.64736	6.97487
First wave	2020-06-29	N	4.78169	4.54112	5.02227
First wave	2020-06-29	Y	4.12778	3.12538	5.13017
First wave	2020-06-30	N	5.71652	5.34812	6.08493
First wave	2020-06-30	Y	4.55625	3.19432	5.91818
First wave	2020-07-01	N	4.33017	4.08247	4.57787
First wave	2020-07-01	Y	3.70588	2.69029	4.72148
Summer lull	2020-07-01	N	4.33017	4.08247	4.57787
Summer lull	2020-07-01	Y	3.70588	2.69029	4.72148
Summer lull	2020-07-02	N	4.81382	4.52599	5.10165
Summer lull	2020-07-02	Y	4.25556	3.20624	5.30487
Summer lull	2020-07-03	N	3.83386	3.6093	4.05842
Summer lull	2020-07-03	Y	3.01765	2.31956	3.71574
Summer lull	2020-07-06	N	4.79331	4.52009	5.06654
Summer lull	2020-07-06	Y	4.53125	3.38102	5.68148
Summer lull	2020-07-07	N	5.10633	4.80139	5.41127
Summer lull	2020-07-07	Y	5.32667	4.2338	6.41953
Summer lull	2020-07-08	N	4.97573	4.69191	5.25954
Summer lull	2020-07-08	Y	4.78571	3.64454	5.92689
Summer lull	2020-07-09	N	5.23783	4.86642	5.60924
Summer lull	2020-07-09	Y	4.33077	2.64743	6.0141
Summer lull	2020-07-10	N	5.34944	4.95841	5.74047
Summer lull	2020-07-10	Y	5.06923	3.50086	6.63761
Summer lull	2020-07-11	N	3.92013	3.66011	4.18014
Summer lull	2020-07-11	Y	2.54167	1.72692	3.35642
Summer lull	2020-07-12	N	3.84202	3.59369	4.09035
Summer lull	2020-07-12	Y	3.13333	2.18401	4.08266
Summer lull	2020-07-13	N	5.0375	4.72223	5.35277
Summer lull	2020-07-13	Y	5.375	4.38698	6.36302
Summer lull	2020-07-14	N	4.23369	4.01123	4.45616
Summer lull	2020-07-14	Y	5.43846	4.59557	6.28135
Summer lull	2020-07-15	N	4.1373	3.90291	4.3717
Summer lull	2020-07-15	Y	3.72857	3.03168	4.42546
Summer lull	2020-07-16	N	4.3041	4.06517	4.54304
Summer lull	2020-07-16	Y	3.41	2.52597	4.29403
Summer lull	2020-07-17	N	4.17165	3.96692	4.37639
Summer lull	2020-07-17	Y	4.23	3.55605	4.90395
Summer lull	2020-07-18	N	4.31734	4.089	4.54568
Summer lull	2020-07-18	Y	2.86	2.02731	3.69269
Summer lull	2020-07-19	N	5.30663	4.98115	5.6321
Summer lull	2020-07-19	Y	6.63	4.91357	8.34643
Summer lull	2020-07-20	N	5.17688	4.84856	5.5052
Summer lull	2020-07-20	Y	4.41667	3.3297	5.50363
Summer lull	2020-07-21	N	5.05852	4.75934	5.3577
Summer lull	2020-07-21	Y	4.13077	3.42325	4.83829
Summer lull	2020-07-22	N	5.16824	4.85038	5.4861
Summer lull	2020-07-22	Y	4.06923	3.56006	4.5784
Summer lull	2020-07-23	N	3.9141	3.72011	4.10808
Summer lull	2020-07-23	Y	5.49091	4.10941	6.87241
Summer lull	2020-07-24	N	4.49683	4.2462	4.74745
Summer lull	2020-07-24	Y	6.07778	4.2421	7.91345
Summer lull	2020-07-25	N	4.60444	4.34324	4.86563
Summer lull	2020-07-25	Y	3.17	2.06432	4.27568
Summer lull	2020-07-26	N	4.58524	4.34946	4.82102
Summer lull	2020-07-26	Y	4.8	4.10981	5.49019
Summer lull	2020-07-27	N	4.89041	4.61344	5.16738
Summer lull	2020-07-27	Y	3.56	2.27401	4.84599
Summer lull	2020-07-28	N	4.59659	4.35065	4.84252
Summer lull	2020-07-28	Y	4.77	3.81736	5.72264
Summer lull	2020-07-29	N	4.8294	4.48182	5.17697
Summer lull	2020-07-29	Y	3.1875	2.25526	4.11974
Summer lull	2020-07-30	N	4.73232	4.39597	5.06867
Summer lull	2020-07-30	Y	4.6	4.10935	5.09065
Summer lull	2020-07-31	N	5.58695	5.22836	5.94553
Summer lull	2020-07-31	Y	5.32	4.24218	6.39782
Summer lull	2020-08-01	N	4.62938	4.3491	4.90966
Summer lull	2020-08-01	Y	3.575	1.67576	5.47424
Summer lull	2020-08-02	N	4.60028	4.34479	4.85578
Summer lull	2020-08-02	Y	3.825	2.03153	5.61847
Summer lull	2020-08-03	N	5.12379	4.79439	5.45318
Summer lull	2020-08-03	Y	4.85	2.96578	6.73422
Summer lull	2020-08-04	N	4.61343	4.2912	4.93566
Summer lull	2020-08-04	Y	3.96	2.35256	5.56744
Summer lull	2020-08-05	N	5.26129	4.89167	5.63091
Summer lull	2020-08-05	Y	3.22	2.257	4.183
Summer lull	2020-08-06	N	5.28168	4.91831	5.64505
Summer lull	2020-08-06	Y	4.23333	3.16258	5.30408
Summer lull	2020-08-07	N	4.5868	4.27117	4.90243
Summer lull	2020-08-07	Y	5.41429	3.19044	7.63813
Summer lull	2020-08-08	N	4.2708	4.06758	4.47402
Summer lull	2020-08-08	Y	5.42857	3.86424	6.9929
Summer lull	2020-08-09	N	4.78464	4.52324	5.04603
Summer lull	2020-08-09	Y	3.92857	2.89434	4.9628
Summer lull	2020-08-10	N	4.4349	4.20616	4.66364
Summer lull	2020-08-10	Y	4.1	2.88611	5.31389
Summer lull	2020-08-11	N	4.98753	4.70906	5.266
Summer lull	2020-08-11	Y	4.6	3.11591	6.08409
Summer lull	2020-08-12	N	3.86085	3.65442	4.06727
Summer lull	2020-08-12	Y	3.07143	2.08983	4.05303
Summer lull	2020-08-13	N	4.53287	4.28702	4.77872
Summer lull	2020-08-13	Y	3.96667	2.76304	5.17029
Summer lull	2020-08-14	N	5.11578	4.87941	5.35215
Summer lull	2020-08-14	Y	3.95	2.71168	5.18832
Summer lull	2020-08-15	N	4.67451	4.40702	4.94201
Summer lull	2020-08-15	Y	2.82	1.04579	4.59421
Summer lull	2020-08-16	N	4.6084	4.33573	4.88107
Summer lull	2020-08-16	Y	5.18	0.859367	9.50063
Summer lull	2020-08-17	N	5.31111	5.01102	5.6112
Summer lull	2020-08-17	Y	5.16	3.18283	7.13717
Summer lull	2020-08-18	N	5.17052	4.81893	5.52211
Summer lull	2020-08-18	Y	1.95	0.67349	3.22651
Summer lull	2020-08-19	N	5.54537	5.18598	5.90476
Summer lull	2020-08-19	Y	2.8	2.45122	3.14878
Summer lull	2020-08-20	N	4.99538	4.67036	5.3204
Summer lull	2020-08-20	Y	3.14	1.12911	5.15089
Summer lull	2020-08-21	N	3.89294	3.63742	4.14846
Summer lull	2020-08-21	Y	1.44	0.876692	2.00331
Summer lull	2020-08-22	N	4.63388	4.40725	4.8605
Summer lull	2020-08-22	Y	2.7	0.885897	4.5141
Summer lull	2020-08-23	N	5.03547	4.68508	5.38587
Summer lull	2020-08-23	Y	2.3	0.423443	4.17656
Summer lull	2020-08-24	N	5.43958	5.08554	5.79361
Summer lull	2020-08-24	Y	2.625	-1.16915	6.41915
Summer lull	2020-08-25	N	5.28125	4.93191	5.63059
Summer lull	2020-08-25	Y	3.4	0.0950114	6.70499
Summer lull	2020-08-26	N	5.46203	5.1127	5.81135
Summer lull	2020-08-26	Y	5	2.53372	7.46628
Summer lull	2020-08-27	N	4.61281	4.28635	4.93928
Summer lull	2020-08-27	Y	3.7	2.25084	5.14916
Summer lull	2020-08-28	N	5.30024	4.94924	5.65124
Summer lull	2020-08-28	Y	3.26667	1.61773	4.91561
Summer lull	2020-08-29	N	4.7536	4.4477	5.05951
Summer lull	2020-08-29	Y	2.6	1.15526	4.04474
Summer lull	2020-08-30	N	5.10811	4.75654	5.45968
Summer lull	2020-08-30	Y	6.3	2.92732	9.67268
Summer lull	2020-08-31	N	4.96879	4.70316	5.23441
Summer lull	2020-08-31	Y	4.06667	1.73783	6.3955
Summer lull	2020-09-01	N	5.45622	5.13482	5.77761
Summer lull	2020-09-01	Y	5.01667	2.53516	7.49817
Summer lull	2020-09-02	N	5.27719	4.94956	5.60482
Summer lull	2020-09-02	Y	6.06667	3.72576	8.40757
Summer lull	2020-09-03	N	5.28257	4.93633	5.6288
Summer lull	2020-09-03	Y	3.1	1.76874	4.43126
Summer lull	2020-09-04	N	5.78033	5.41478	6.14588
Summer lull	2020-09-04	Y	3.88	1.93436	5.82564
Summer lull	2020-09-05	N	4.81837	4.5094	5.12733
Summer lull	2020-09-05	Y	3.575	1.68252	5.46748
Summer lull	2020-09-06	N	5.34665	5.04908	5.64422
Summer lull	2020-09-06	Y	3.08333	1.72407	4.4426
Summer lull	2020-09-07	N	5.36407	5.03529	5.69285
Summer lull	2020-09-07	Y	1.51667	0.143345	2.88999
Summer lull	2020-09-08	N	5.12857	4.82998	5.42716
Summer lull	2020-09-08	Y	3.24286	0.930921	5.55479
Summer lull	2020-09-09	N	4.90986	4.62905	5.19068
Summer lull	2020-09-09	Y	4.46	3.2556	5.6644
Summer lull	2020-09-10	N	5.36835	5.04178	5.69492
Summer lull	2020-09-10	Y	5.1125	3.09237	7.13263
Summer lull	2020-09-11	N	5.53687	5.18555	5.88818
Summer lull	2020-09-11	Y	2.4875	1.75936	3.21564
Summer lull	2020-09-12	N	5.10385	4.8341	5.3736
Summer lull	2020-09-12	Y	2.5	-0.342338	5.34234
Summer lull	2020-09-13	N	4.34271	4.12581	4.55961
Summer lull	2020-09-13	Y	2.6	1.45713	3.74287
Summer lull	2020-09-14	N	4.25688	4.05916	4.45461
Summer lull	2020-09-14	Y	5.18333	2.98241	7.38425
Summer lull	2020-09-15	N	4.83195	4.58482	5.07907
Summer lull	2020-09-15	Y	4.8625	2.59396	7.13104
Summer lull	2020-09-16	N	4.29483	4.05756	4.5321
Summer lull	2020-09-16	Y	5.53636	3.69862	7.37411
Summer lull	2020-09-17	N	4.82624	4.58443	5.06806
Summer lull	2020-09-17	Y	3.59	3.02537	4.15463
Summer lull	2020-09-18	N	4.66223	4.38988	4.93457
Summer lull	2020-09-18	Y	3.85556	2.79496	4.91615
Summer lull	2020-09-19	N	4.97084	4.65456	5.28713
Summer lull	2020-09-19	Y	2.81	1.39377	4.22623
Summer lull	2020-09-20	N	4.55161	4.26133	4.8419
Summer lull	2020-09-20	Y	2.65833	1.21592	4.10074
Summer lull	2020-09-21	N	4.41614	4.14762	4.68467
Summer lull	2020-09-21	Y	2.93846	1.94312	3.9338
Summer lull	2020-09-22	N	4.8379	4.55512	5.12068
Summer lull	2020-09-22	Y	3.10714	2.00365	4.21063
Summer lull	2020-09-23	N	3.97907	3.77705	4.18109
Summer lull	2020-09-23	Y	3.075	2.17869	3.97131
Summer lull	2020-09-24	N	4.32284	4.09489	4.5508
Summer lull	2020-09-24	Y	3.04667	2.27091	3.82243
Summer lull	2020-09-25	N	3.84224	3.63865	4.04583
Summer lull	2020-09-25	Y	3.9	3.01794	4.78206
Summer lull	2020-09-26	N	4.42699	4.178	4.67599
Summer lull	2020-09-26	Y	2.68333	1.41086	3.95581
Summer lull	2020-09-27	N	5.75561	5.41729	6.09394
Summer lull	2020-09-27	Y	6.01667	4.60745	7.42588
Summer lull	2020-09-28	N	5.84714	5.48072	6.21355
Summer lull	2020-09-28	Y	5.85385	3.96439	7.7433
Summer lull	2020-09-29	N	4.72879	4.41703	5.04056
Summer lull	2020-09-29	Y	2.95714	2.19202	3.72226
Summer lull	2020-09-30	N	5.88587	5.53527	6.23646
Summer lull	2020-09-30	Y	3.60769	2.88773	4.32766
Summer lull	2020-10-01	N	4.82511	4.57777	5.07245
Summer lull	2020-10-01	Y	3.20714	2.129	4.28528
Second wave	2020-11-02	N	5.07742	4.79307	5.36177
Second wave	2020-11-02	Y	3.87727	2.69212	5.06242
Second wave	2020-11-03	N	4.21674	4.00139	4.43208
Second wave	2020-11-03	Y	3.3	2.64748	3.95252
Second wave	2020-11-04	N	5.03191	4.70589	5.35793
Second wave	2020-11-04	Y	2.86786	1.82681	3.90891
Second wave	2020-11-05	N	4.69786	4.41684	4.97888
Second wave	2020-11-05	Y	2.35357	1.38062	3.32652
Second wave	2020-11-06	N	4.89391	4.59146	5.19635
Second wave	2020-11-06	Y	3.47407	2.52848	4.41966
Second wave	2020-11-07	N	4.90321	4.6338	5.17262
Second wave	2020-11-07	Y	3.45882	2.59412	4.32353
Second wave	2020-11-08	N	4.80949	4.56726	5.05171
Second wave	2020-11-08	Y	3.83889	2.8625	4.81528
Second wave	2020-11-09	N	5.22779	4.96685	5.48873
Second wave	2020-11-09	Y	4.125	3.24283	5.00717
Second wave	2020-11-10	N	4.86247	4.59149	5.13345
Second wave	2020-11-10	Y	3.17576	2.4701	3.88142
Second wave	2020-11-11	N	5.24396	4.90753	5.58038
Second wave	2020-11-11	Y	3.13333	2.10452	4.16214
Second wave	2020-11-12	N	4.27923	4.04693	4.51153
Second wave	2020-11-12	Y	3.38857	2.49627	4.28087
Second wave	2020-11-16	N	5.29911	4.97374	5.62449
Second wave	2020-11-16	Y	3.0725	1.93677	4.20823
Second wave	2020-11-17	N	5.00631	4.70177	5.31084
Second wave	2020-11-17	Y	2.04419	1.16713	2.92124
Second wave	2020-11-18	N	4.25954	4.0102	4.50888
Second wave	2020-11-18	Y	2.49302	1.80536	3.18068
Second wave	2020-11-19	N	4.11594	3.89775	4.33414
Second wave	2020-11-19	Y	2.45435	1.81515	3.09354
Second wave	2020-11-20	N	5.05084	4.75357	5.34811
Second wave	2020-11-20	Y	2.25682	1.27795	3.23569
Second wave	2020-11-21	N	4.75391	4.5225	4.98532
Second wave	2020-11-21	Y	2.7825	1.9741	3.5909
Second wave	2020-11-22	N	4.35524	4.13335	4.57713
Second wave	2020-11-22	Y	2.97368	2.3008	3.64657
Second wave	2020-11-23	N	4.565	4.28246	4.84754
Second wave	2020-11-23	Y	3.21282	2.24455	4.18109
Second wave	2020-11-24	N	4.79048	4.48783	5.09312
Second wave	2020-11-24	Y	2.08049	1.62347	2.5375
Second wave	2020-11-25	N	3.94336	3.74437	4.14236
Second wave	2020-11-25	Y	1.9275	1.34172	2.51328
Second wave	2020-11-26	N	3.60428	3.43728	3.77127
Second wave	2020-11-26	Y	1.91395	1.30906	2.51884
Second wave	2020-11-27	N	4.53542	4.3175	4.75334
Second wave	2020-11-27	Y	2.03111	1.36926	2.69297
Second wave	2020-11-28	N	4.03588	3.78705	4.28471
Second wave	2020-11-28	Y	2.95957	2.08288	3.83627
Second wave	2020-11-29	N	5.07221	4.64175	5.50267
Second wave	2020-11-29	Y	2.91778	2.41892	3.41664
Second wave	2020-11-30	N	3.87661	3.69059	4.06264
Second wave	2020-11-30	Y	2.90667	2.19037	3.62296
Second wave	2020-12-01	N	4.09078	3.86231	4.31925
Second wave	2020-12-01	Y	3.58049	2.47394	4.68704
Second wave	2020-12-02	N	5.18049	4.85236	5.50861
Second wave	2020-12-02	Y	3.48837	2.57959	4.39716
Second wave	2020-12-03	N	4.58812	4.30975	4.86649
Second wave	2020-12-03	Y	2.7561	1.68459	3.8276
Second wave	2020-12-04	N	4.60466	4.33569	4.87362
Second wave	2020-12-04	Y	3.00426	2.25438	3.75413
Second wave	2020-12-05	N	4.21923	3.99134	4.44712
Second wave	2020-12-05	Y	3.18163	2.37517	3.9881
Second wave	2020-12-06	N	5.25	4.94683	5.55317
Second wave	2020-12-06	Y	2.79778	1.68985	3.90571
Second wave	2020-12-07	N	3.76636	3.56834	3.96439
Second wave	2020-12-07	Y	2.36889	1.77928	2.9585
Second wave	2020-12-08	N	4.24505	4.00805	4.48204
Second wave	2020-12-08	Y	3.65217	2.92346	4.38089
Second wave	2020-12-09	N	4.33824	4.07811	4.59837
Second wave	2020-12-09	Y	3.166	2.31874	4.01326
Second wave	2020-12-10	N	3.88822	3.71146	4.06498
Second wave	2020-12-10	Y	2.55	1.95176	3.14824
Second wave	2020-12-11	N	4.65797	4.33807	4.97787
Second wave	2020-12-11	Y	2.73846	1.83249	3.64444
Second wave	2020-12-12	N	5.96849	5.55004	6.38695
Second wave	2020-12-12	Y	2.48367	1.63894	3.32841
Second wave	2020-12-13	N	4.22387	4.0032	4.44454
Second wave	2020-12-13	Y	1.9451	1.45545	2.43475
Second wave	2020-12-14	N	4.88144	4.55668	5.2062
Second wave	2020-12-14	Y	3.76102	2.89441	4.62763
Second wave	2020-12-15	N	4.47969	4.19104	4.76833
Second wave	2020-12-15	Y	2.93731	2.2078	3.66683
Second wave	2020-12-16	N	4.00046	3.80049	4.20044
Second wave	2020-12-16	Y	3.39545	2.93832	3.85259
Second wave	2020-12-17	N	4.24942	4.03799	4.46085
Second wave	2020-12-17	Y	2.82192	2.25673	3.3871
Second wave	2020-12-18	N	4.08354	3.83983	4.32724
Second wave	2020-12-18	Y	2.30143	1.70164	2.90122
Second wave	2020-12-19	N	4.94052	4.62233	5.2587
Second wave	2020-12-19	Y	2.59867	1.94011	3.25723
Second wave	2020-12-20	N	4.55121	4.23286	4.86956
Second wave	2020-12-20	Y	2.49625	1.76321	3.22929
Second wave	2020-12-21	N	4.16322	3.89389	4.43254
Second wave	2020-12-21	Y	2.07209	1.61609	2.52809
Second wave	2020-12-22	N	5.1521	4.82664	5.47755
Second wave	2020-12-22	Y	2.59773	2.09963	3.09582
Second wave	2020-12-23	N	3.75061	3.53876	3.96245
Second wave	2020-12-23	Y	1.55455	1.19534	1.91375
Second wave	2020-12-24	N	4.61488	4.33213	4.89763
Second wave	2020-12-24	Y	2.63068	2.06525	3.19612
Second wave	2020-12-25	N	5.99193	5.50926	6.4746
Second wave	2020-12-25	Y	1.99341	1.40597	2.58085
Second wave	2020-12-26	N	6.06164	5.611	6.51228
Second wave	2020-12-26	Y	1.68039	1.13537	2.22542
Second wave	2020-12-27	N	5.70973	5.30376	6.1157
Second wave	2020-12-27	Y	1.96174	1.45832	2.46516
Second wave	2020-12-28	N	4.56327	4.29825	4.82828
Second wave	2020-12-28	Y	2.07597	1.75195	2.39999
Second wave	2020-12-29	N	5.0245	4.73078	5.31822
Second wave	2020-12-29	Y	3.53014	3.02785	4.03242
Second wave	2020-12-30	N	4.73471	4.4623	5.00713
Second wave	2020-12-30	Y	2.5411	2.14058	2.94163
Second wave	2020-12-31	N	4.39446	4.13947	4.64946
Second wave	2020-12-31	Y	1.09148	0.833192	1.34976
Second wave	2021-01-01	N	4.80159	4.48912	5.11407
Second wave	2021-01-01	Y	1.69942	1.35066	2.04818
Second wave	2021-01-02	N	5.34177	4.98998	5.69356
Second wave	2021-01-02	Y	1.79153	1.44513	2.13792
Second wave	2021-01-03	N	5.95185	5.50108	6.40262
Second wave	2021-01-03	Y	1.96576	1.64781	2.28371
Second wave	2021-01-04	N	4.74191	4.43908	5.04474
Second wave	2021-01-04	Y	1.34462	1.08955	1.5997
Second wave	2021-01-05	N	5.01916	4.7071	5.33122
Second wave	2021-01-05	Y	2.02718	1.65751	2.39685
Second wave	2021-01-06	N	4.41929	4.16132	4.67725
Second wave	2021-01-06	Y	1.48333	1.22803	1.73864
Second wave	2021-01-07	N	4.73659	4.43494	5.03825
Second wave	2021-01-07	Y	1.11304	0.882812	1.34327
Second wave	2021-01-08	N	4.77276	4.49065	5.05487
Second wave	2021-01-08	Y	1.61487	1.32751	1.90224
Second wave	2021-01-09	N	5.43793	5.1103	5.76557
Second wave	2021-01-09	Y	1.20806	0.911593	1.50454
Second wave	2021-01-10	N	6.5125	6.05014	6.97486
Second wave	2021-01-10	Y	1.09149	0.79166	1.39132
Second wave	2021-01-11	N	5.02897	4.63323	5.42471
Second wave	2021-01-11	Y	2.14348	1.83321	2.45374
Second wave	2021-01-12	N	6.0211	5.5549	6.48729
Second wave	2021-01-12	Y	4.08093	3.37948	4.78238
Second wave	2021-01-13	N	5.03195	4.72827	5.33563
Second wave	2021-01-13	Y	1.53333	1.24163	1.82504
Second wave	2021-01-14	N	4.93359	4.656	5.21118
Second wave	2021-01-14	Y	1.25833	1.01067	1.506
Second wave	2021-01-15	N	5.15652	4.84241	5.47064
Second wave	2021-01-15	Y	1.30146	1.06726	1.53567
Second wave	2021-01-16	N	7.30545	6.7819	7.829
Second wave	2021-01-16	Y	1.07947	0.715153	1.44379
Second wave	2021-01-17	N	4.77217	4.49155	5.05279
Second wave	2021-01-17	Y	1.05131	0.789069	1.31355
Second wave	2021-01-18	N	5.08434	4.75543	5.41324
Second wave	2021-01-18	Y	1.85591	1.58003	2.1318
Second wave	2021-01-19	N	5.16983	4.91086	5.42881
Second wave	2021-01-19	Y	1.64619	1.38168	1.91071
Second wave	2021-01-20	N	5.1878	4.88025	5.49536
Second wave	2021-01-20	Y	1.62487	1.34552	1.90422
Second wave	2021-01-21	N	5.30586	4.99879	5.61293
Second wave	2021-01-21	Y	1.24585	0.98782	1.50389
Second wave	2021-01-22	N	5.10954	4.74379	5.4753
Second wave	2021-01-22	Y	1.28232	1.03651	1.52813
Second wave	2021-01-23	N	6.21504	5.71992	6.71017
Second wave	2021-01-23	Y	0.913298	0.593623	1.23297
Second wave	2021-01-24	N	6.02233	5.56883	6.47582
Second wave	2021-01-24	Y	1.03681	0.722476	1.35115
Second wave	2021-01-25	N	5.40694	5.02049	5.79339
Second wave	2021-01-25	Y	1.45304	1.17093	1.73515
Second wave	2021-01-26	N	6.208	5.80886	6.60714
Second wave	2021-01-26	Y	2.79106	2.29333	3.28879
Second wave	2021-01-27	N	5.57871	5.1967	5.96072
Second wave	2021-01-27	Y	1.26894	0.974269	1.56362
Second wave	2021-01-28	N	4.79358	4.50717	5.07999
Second wave	2021-01-28	Y	1.41529	1.09467	1.7359
Second wave	2021-01-29	N	5.64116	5.32487	5.95744
Second wave	2021-01-29	Y	1.49351	1.14907	1.83795
Second wave	2021-01-30	N	5.14256	4.8126	5.47252
Second wave	2021-01-30	Y	0.792857	0.539017	1.0467
Second wave	2021-01-31	N	5.59292	5.22936	5.95648
Second wave	2021-01-31	Y	0.712925	0.447332	0.978518
Second wave	2021-02-01	N	4.81964	4.52552	5.11375
Second wave	2021-02-01	Y	1.17451	0.861121	1.4879
Second wave	2021-02-02	N	4.61034	4.37233	4.84836
Second wave	2021-02-02	Y	1.62876	1.36618	1.89133
Second wave	2021-02-03	N	4.76109	4.51721	5.00498
Second wave	2021-02-03	Y	0.918493	0.646068	1.19092
Second wave	2021-02-04	N	4.46795	4.21626	4.71963
Second wave	2021-02-04	Y	1.10504	0.827667	1.3824
Second wave	2021-02-05	N	5.04708	4.77895	5.31521
Second wave	2021-02-05	Y	1.33885	1.05751	1.62019
Second wave	2021-02-06	N	5.34962	5.00461	5.69463
Second wave	2021-02-06	Y	0.668657	0.435939	0.901374
Second wave	2021-02-07	N	4.66506	4.38948	4.94063
Second wave	2021-02-07	Y	1.29062	0.978856	1.60239
Second wave	2021-02-08	N	5.09679	4.77687	5.41672
Second wave	2021-02-08	Y	1.27687	0.973064	1.58067
Second wave	2021-02-09	N	4.94383	4.67641	5.21125
Second wave	2021-02-09	Y	2.41181	1.99714	2.82649
Second wave	2021-02-10	N	4.54634	4.30666	4.78602
Second wave	2021-02-10	Y	1.57438	1.19563	1.95313
Second wave	2021-02-11	N	5.00455	4.75663	5.25246
Second wave	2021-02-11	Y	2.11765	1.65835	2.57695
Second wave	2021-02-12	N	5.01282	4.73241	5.29323
Second wave	2021-02-12	Y	1.24417	0.907272	1.58106
Second wave	2021-02-13	N	5.51661	5.1992	5.83401
Second wave	2021-02-13	Y	2.09744	1.51357	2.6813
Second wave	2021-02-14	N	5.82766	5.47126	6.18406
Second wave	2021-02-14	Y	1.6181	1.03776	2.19845
Second wave	2021-02-15	N	4.69121	4.39514	4.98727
Second wave	2021-02-15	Y	1.76134	1.34721	2.17548
Second wave	2021-02-16	N	5.25723	4.91391	5.60055
Second wave	2021-02-16	Y	1.1094	0.757507	1.4613
Second wave	2021-02-17	N	5.64217	5.22665	6.05768
Second wave	2021-02-17	Y	1.03796	0.661354	1.41457
Second wave	2021-02-18	N	5.30202	4.88385	5.72019
Second wave	2021-02-18	Y	1.20096	0.814987	1.58694
Second wave	2021-02-19	N	5.04627	4.68227	5.41027
Second wave	2021-02-19	Y	1.34545	0.95421	1.7367
Second wave	2021-02-20	N	4.57059	4.28273	4.85844
Second wave	2021-02-20	Y	0.756881	0.486279	1.02748
Second wave	2021-02-21	N	5.53355	5.12372	5.94338
Second wave	2021-02-21	Y	0.783838	0.475405	1.09227
Second wave	2021-02-22	N	5.16287	4.89799	5.42774
Second wave	2021-02-22	Y	2.56238	2.07515	3.0496
Second wave	2021-02-23	N	6.56225	6.08643	7.03806
Second wave	2021-02-23	Y	2.85052	2.44938	3.25165
Second wave	2021-02-24	N	4.81429	4.53301	5.09556
Second wave	2021-02-24	Y	1.19897	0.894417	1.50352
Second wave	2021-02-25	N	5.23287	4.88055	5.58518
Second wave	2021-02-25	Y	1.23267	0.862994	1.60235
Second wave	2021-02-26	N	6.15337	5.69667	6.61007
Second wave	2021-02-26	Y	1.79101	1.23444	2.34758
Second wave	2021-02-27	N	5.81943	5.37181	6.26704
Second wave	2021-02-27	Y	1.44048	0.870316	2.01064
Second wave	2021-02-28	N	5.79211	5.41439	6.16983
Second wave	2021-02-28	Y	1.32593	0.868181	1.78367
Second wave	2021-03-01	N	4.39815	4.15134	4.64496
Second wave	2021-03-01	Y	1.92222	1.47243	2.37201
Second wave	2021-03-02	N	5.15335	4.84398	5.46272
Second wave	2021-03-02	Y	3.292	2.6999	3.8841
Second wave	2021-03-03	N	4.77886	4.55274	5.00497
Second wave	2021-03-03	Y	3.21974	2.53809	3.90139
Second wave	2021-03-04	N	5.05297	4.7496	5.35635
Second wave	2021-03-04	Y	2.73836	2.03791	3.43881
Second wave	2021-03-05	N	4.45691	4.20016	4.71366
Second wave	2021-03-05	Y	1.67571	1.21197	2.13946
Second wave	2021-03-06	N	6.75648	6.2938	7.21917
Second wave	2021-03-06	Y	1.81642	1.00329	2.62955
Second wave	2021-03-07	N	6.59873	6.05503	7.14244
Second wave	2021-03-07	Y	1.94603	0.943589	2.94847
Second wave	2021-03-08	N	4.5776	4.34304	4.81216
Second wave	2021-03-08	Y	3.22063	2.57765	3.86362
Second wave	2021-03-09	N	5.68928	5.31835	6.0602
Second wave	2021-03-09	Y	2.15574	1.51032	2.80115
Second wave	2021-03-10	N	4.45635	4.21211	4.70059
Second wave	2021-03-10	Y	2.38519	1.65033	3.12004
Second wave	2021-03-11	N	5.08763	4.81899	5.35626
Second wave	2021-03-11	Y	2.86981	1.88904	3.85059
Second wave	2021-03-12	N	5.46163	5.13477	5.78849
Second wave	2021-03-12	Y	3.10385	1.89364	4.31405
Second wave	2021-03-13	N	4.12608	3.88933	4.36282
Second wave	2021-03-13	Y	1.46667	0.873116	2.06022
Second wave	2021-03-14	N	4.43514	4.18754	4.68275
Second wave	2021-03-14	Y	1.61111	0.940161	2.28206
Second wave	2021-03-15	N	4.74697	4.45837	5.03557
Second wave	2021-03-15	Y	2.34318	1.55928	3.12709
Second wave	2021-03-16	N	4.69153	4.44477	4.93828
Second wave	2021-03-16	Y	2.60465	1.69503	3.51427
Second wave	2021-03-17	N	4.52822	4.21922	4.83722
Second wave	2021-03-17	Y	2.23721	1.18975	3.28467
Second wave	2021-03-18	N	4.73468	4.48327	4.9861
Second wave	2021-03-18	Y	1.6561	0.947191	2.365
Second wave	2021-03-19	N	5.14152	4.82477	5.45827
Second wave	2021-03-19	Y	2.3381	1.49781	3.17838
Second wave	2021-03-20	N	6.29911	5.90343	6.69479
Second wave	2021-03-20	Y	2.28378	1.06053	3.50704
Second wave	2021-03-21	N	6.08156	5.64486	6.51825
Second wave	2021-03-21	Y	1.41714	0.542983	2.2913
Second wave	2021-03-22	N	4.81779	4.58413	5.05145
Second wave	2021-03-22	Y	2.70278	1.87525	3.53031
Second wave	2021-03-23	N	5.56523	5.22617	5.90429
Second wave	2021-03-23	Y	2.80606	1.46149	4.15063
Second wave	2021-03-24	N	5.10726	4.79469	5.41983
Second wave	2021-03-24	Y	2.95484	2.02316	3.88652
Second wave	2021-03-25	N	4.63052	4.33879	4.92225
Second wave	2021-03-25	Y	3.01613	1.84216	4.19009
Second wave	2021-03-26	N	5.29075	4.95186	5.62965
Second wave	2021-03-26	Y	3.00333	1.63177	4.3749
Second wave	2021-03-27	N	4.94726	4.60622	5.2883
Second wave	2021-03-27	Y	1.79655	1.0568	2.53631
Second wave	2021-03-28	N	4.64686	4.35563	4.93808
Second wave	2021-03-28	Y	1.70333	0.797683	2.60898
Second wave	2021-03-29	N	5.15812	4.83433	5.4819
Second wave	2021-03-29	Y	2.41379	1.19715	3.63044
Second wave	2021-03-30	N	4.98545	4.66877	5.30213
Second wave	2021-03-30	Y	2.57037	1.19571	3.94503
Second wave	2021-03-31	N	4.81197	4.52692	5.09702
Second wave	2021-03-31	Y	3.475	2.33411	4.61589
